# Supplementary material for: Machines vs. Ensembles: Effective MAPK Signaling through Heterogeneous Sets of Protein Complexes
Source: PLoS Comput Biol. 2013 Oct 10;9(10):e1003278. doi: 10.1371/journal.pcbi.1003278 (PMC3794900; doi:10.1371/journal.pcbi.1003278)
Supplement: Protocol S1 — Model files. This zip file contains the ensemble and machine models in both Kappa and BNGL syntax: “ensemble.ka,” “ensemble.bngl,” “machine.ka,” and “machine.bngl.” Each file contains the agent declarations, initial conditions, rules, variables, and observables necessary for simulation. The Kappa models (“*.ka”) may be simulated using the freely available KaSim simulator (https://github.com/jkrivine/KaSim/). The BNGL models (“*.bngl”) must first be converted to XML format using BioNetGen prior to simulation with NFSim (http://emonet.biology.yale.edu/nfsim/). (ZIP) [file pcbi.1003278.s001.zip]

Archive with 5 entries (5 files):
- README.txt
- ensemble.bngl
- ensemble.ka
- machine.bngl
- machine.ka
