# Supplementary material for: Machines vs. Ensembles: Effective MAPK Signaling through Heterogeneous Sets of Protein Complexes
Source: PLoS Comput Biol. 2013 Oct 10;9(10):e1003278. doi: 10.1371/journal.pcbi.1003278 (PMC3794900; doi:10.1371/journal.pcbi.1003278)
Supplement: Protocol S1 — Model files. This zip file contains the ensemble and machine models in both Kappa and BNGL syntax: “ensemble.ka,” “ensemble.bngl,” “machine.ka,” and “machine.bngl.” Each file contains the agent declarations, initial conditions, rules, variables, and observables necessary for simulation. The Kappa models (“*.ka”) may be simulated using the freely available KaSim simulator (https://github.com/jkrivine/KaSim/). The BNGL models (“*.bngl”) must first be converted to XML format using BioNetGen prior to simulation with NFSim (http://emonet.biology.yale.edu/nfsim/). (ZIP) [file pcbi.1003278.s001.zip › README.txt]

Protocol S1 contains the following files:

1. README
2. ensemble.ka
3. ensemble.bngl
4. machine.ka
5. machine.bngl

Additional descriptions are found below.

-----------------------------------------

1. This file

2. The file "ensemble.ka" contains the agent declarations, initial conditions, rules, variables, and observables of the ensemble model in Kappa syntax.  This model may be simulated as is using the freely available KaSim simulator for Kappa models (https://github.com/jkrivine/KaSim/).

3. The file "ensemble.bngl" contains the agent declarations, initial conditions, rules, variables, and observables of the ensemble model in BNGL syntax.  This model must be converted to an XML format using BioNetGen prior to simulation with NFsim (http://emonet.biology.yale.edu/nfsim/).

4. The file "machine.ka" contains all the necessary data for simulating the machine model using KaSim (see 2.)

5. The file "machine.bngl" contains the machine model in BNGL syntax.  It may be simulated with NFSim after it is converted into XML format with BioNetGen (see 3.)

-----------------------------------------

Copyright notice:

Copyright 2013  This work is published under the Creative Commons Attribution License.
