# Supplementary material for: Machines vs. Ensembles: Effective MAPK Signaling through Heterogeneous Sets of Protein Complexes
Source: PLoS Comput Biol. 2013 Oct 10;9(10):e1003278. doi: 10.1371/journal.pcbi.1003278 (PMC3794900; doi:10.1371/journal.pcbi.1003278)
Supplement: Protocol S1 — Model files. This zip file contains the ensemble and machine models in both Kappa and BNGL syntax: “ensemble.ka,” “ensemble.bngl,” “machine.ka,” and “machine.bngl.” Each file contains the agent declarations, initial conditions, rules, variables, and observables necessary for simulation. The Kappa models (“*.ka”) may be simulated using the freely available KaSim simulator (https://github.com/jkrivine/KaSim/). The BNGL models (“*.bngl”) must first be converted to XML format using BioNetGen prior to simulation with NFSim (http://emonet.biology.yale.edu/nfsim/). (ZIP) [file pcbi.1003278.s001.zip › ensemble.bngl]

# Ensemble model translated into BNGL

begin molecule types
	I()
	Trash()
	Pheromone(ste2)
	Ste2(pheromone,gpa1,sst2)
	Gpa1(ste2,ste4,nuc~GDP~GTP)
	Ste4(ste5,gpa1,state~reg~synth,ste20)
	Sst2(ste2,mapk,S539~u~p)
	Ste20(ste4)
	Ste5(ste11,ste7,ste4,mapk,ste5,loc~n~c,T287~u~p)
	Ste11(mapk,ste5,degradation~u~p,S302_S306_S307~u~p~pp~ppp)
	Ste7(ste5,mapk,S359_T363~u~p~pp)
	Fus3(dock,T180~u~p,Y182~u~p)
	Kss1(dock,T183~u~p,Y185~u~p)
	Msg5(mapk)
	Ptp(mapk)
	Ste12(mapk,dna,dig1,dig2)
	Dig1(ste12,mapk,activation~u~p)
	Dig2(ste12,mapk,activation~u~p)
	Ste2_gene(promoter)
	Gpa1_gene(promoter)
	Dig2_gene(promoter)
	Ste4_gene(promoter)
	Sst2_gene(promoter)
	Fus3_gene(promoter)
	Ste12_gene(promoter)
	Msg5_gene(promoter)
	Mekkp(ste11)
	Mekp(ste7)
end molecule types

begin seed species
	I()	1
	Trash()	1
	Pheromone(ste2)	0
	Ste12_gene(promoter)	1
	Dig2_gene(promoter)	1
	Ste12(dig1!1,dig2,mapk,dna).Dig1(mapk,ste12!1,activation~u)	1390
	Dig2(mapk,ste12,activation~u)	1184
	Dig1(mapk,ste12,activation~u)	3409
	Msg5_gene(promoter)	1
	Fus3_gene(promoter)	1
	Sst2_gene(promoter)	1
	Gpa1_gene(promoter)	1
	Ste4_gene(promoter)	1
	Ste2_gene(promoter)	1
	Gpa1(ste4!1,ste2,nuc~GDP).Ste4(ste5,gpa1!1,ste20,state~reg)	10000
	Gpa1(ste4,ste2,nuc~GDP)	5000
	Sst2(mapk,ste2,S539~u)	2500
	Ste2(gpa1,sst2,pheromone)	10000
	Ste20(ste4)	4200
	Fus3(T180~u,Y182~u,dock)	20400
	Kss1(Y185~u,T183~u,dock)	20800
	Msg5(mapk)	38
	Ptp(mapk)	1270
	Ste7(ste5,mapk,S359_T363~u)	960
	Ste11(ste5,S302_S306_S307~u,mapk,degradation~u)	3500
	Ste5(ste5,ste7,ste4,mapk,ste11,loc~n,T287~u)	1680
	Mekkp(ste11)	1750
	Mekp(ste7)	1750
end seed species

begin observables
	Molecules	G_act Ste4(gpa1)
	Molecules	Gpa1_free Gpa1(ste4)
	Molecules	Fus3tot Fus3()
	Molecules	Fus3PP Fus3(T180~p,Y182~p)
	Molecules	membrane_Ste5 Ste5(ste4!1).Ste4(ste5!1)
	Molecules	bound_G_protein Gpa1(ste4!1).Ste4(gpa1!1)
	Molecules	total_Gpa1 Gpa1()
	Molecules	total_Ste4 Ste4()
	Molecules	unbound_Ste4 Ste4(gpa1)
	Molecules	ste20_bound_ste4 Ste4(ste20!1).Ste20(ste4!1)
	Molecules	active_Ste12 Ste12(dig1,dig2,mapk)
	Molecules	total_Ste12 Ste12()
	Molecules	activated_Ste7 Ste7(S359_T363~pp)
	Molecules	total_Ste7 Ste7()
	Molecules	active_Ste11 Ste11(S302_S306_S307~ppp)
	Molecules	Ste11_pp Ste11(S302_S306_S307~pp)
	Molecules	Ste11_p Ste11(S302_S306_S307~p)
	Molecules	Msg5 Msg5()
	Molecules	active_Ste2 Ste2(pheromone!1).Pheromone(ste2!1)
	Molecules	total_Ste2 Ste2()
	Molecules	Kss1tot Kss1()
	Molecules	Kss1PP Kss1(T183~p,Y185~p)
	Molecules	synthesized_Ste4 Ste4(state~synth)
	Molecules	Ste12_bound_to_Ste4_gene Ste12(dna!1).Ste4_gene(promoter!1)
	Molecules	total_Pheromone Pheromone()
	Molecules	nuclear_Ste5 Ste5(loc~n,ste11,ste7,ste4,mapk,ste5)
	Molecules	cyto__free_ste5 Ste5(loc~c,ste11,ste7,ste4,mapk,ste5)
	Molecules	ste5_ste11 Ste5(ste11!1).Ste11(ste5!1)
	Molecules	ste5_ste7 Ste5(ste7!1).Ste7(ste5!1)
	Molecules	ste5_mapk Ste5(mapk!+)
	Molecules	ste5_dimerized Ste5(ste5!1).Ste5(ste5!1)
	Molecules	ste5_phosph Ste5(T287~p)
end observables

begin functions
	Func0()=Gpa1_free / bound_G_protein 
	Func1()=0.3 * ( Gpa1_free / ( Gpa1_free + 2500))
end functions

begin reaction rules
	Pheromone(ste2) + Ste2(pheromone) -> Pheromone(ste2!1).Ste2(pheromone!1) + Pheromone(ste2) 3e-05
	Ste2(pheromone!1).Pheromone(ste2!1) -> Ste2(pheromone) 0.015 DeleteMolecules
	Ste2(gpa1) + Gpa1(ste2) -> Ste2(gpa1!1).Gpa1(ste2!1) 0.001725
	Ste2(gpa1!1).Gpa1(ste2!1) -> Ste2(gpa1) + Gpa1(ste2) 0
	Ste2(gpa1!1).Gpa1(ste2!1,ste4) -> Ste2(gpa1) + Gpa1(ste2,ste4) 0.15
	Ste2(gpa1!1).Gpa1(ste2!1,ste4!2).Ste4(gpa1!2) -> Ste2(gpa1) + Gpa1(ste2,ste4!2).Ste4(gpa1!2) 0.03
	Gpa1(ste4) + Ste4(gpa1,ste5,ste20,state~reg) -> Gpa1(ste4!1).Ste4(gpa1!1,ste5,ste20,state~reg) 0.001725
	Gpa1(ste4) + Ste4(gpa1,ste5,ste20,state~synth) -> Gpa1(ste4!1).Ste4(gpa1!1,ste5,ste20,state~synth) 8.595e-08
	Gpa1(ste4!1).Ste4(gpa1!1) -> Gpa1(ste4) + Ste4(gpa1) 0
	Ste4(gpa1!1).Gpa1(ste4!1,ste2,nuc~GTP) -> Ste4(gpa1) + Gpa1(ste4,ste2,nuc~GTP) 7.5
	Ste4(gpa1!1).Gpa1(ste4!1,ste2!+,nuc~GTP) -> Ste4(gpa1) + Gpa1(ste4,ste2!+,nuc~GTP) 1.5
	Gpa1(nuc~GDP) -> Gpa1(nuc~GTP) 0
	Pheromone(ste2!1).Ste2(pheromone!1,gpa1!2).Gpa1(nuc~GDP,ste2!2) -> Pheromone(ste2!1).Ste2(pheromone!1,gpa1!2).Gpa1(nuc~GTP,ste2!2) 0.15
	Ste2(sst2) + Sst2(ste2) -> Ste2(sst2!1).Sst2(ste2!1) 0.0008595
	Ste2(sst2!1).Sst2(ste2!1) -> Ste2(sst2) + Sst2(ste2) 0.15
	Gpa1(nuc~GTP) -> Gpa1(nuc~GDP) 0
	Gpa1(nuc~GTP,ste2) -> Gpa1(nuc~GDP,ste2) 0.015
	Gpa1(nuc~GTP,ste2!2).Ste2(gpa1!2,sst2) -> Gpa1(nuc~GDP,ste2!2).Ste2(gpa1!2,sst2) 0.015
	Gpa1(nuc~GTP,ste2!2).Ste2(gpa1!2,sst2!1).Sst2(ste2!1,S539~p) -> Gpa1(nuc~GDP,ste2!2).Ste2(gpa1!2,sst2!1).Sst2(ste2!1,S539~p) 1.5
	Gpa1(nuc~GTP,ste2!2).Ste2(gpa1!2,sst2!1).Sst2(ste2!1,S539~u) -> Gpa1(nuc~GDP,ste2!2).Ste2(gpa1!2,sst2!1).Sst2(ste2!1,S539~u) 1.5
	Fus3(dock) + Sst2(S539,mapk) -> Fus3(dock!1).Sst2(S539,mapk!1) 8.595e-05
	Fus3(dock!1).Sst2(S539,mapk!1) -> Fus3(dock) + Sst2(S539,mapk) 0
	Fus3(dock!1,T180~u,Y182~u).Sst2(S539,mapk!1) -> Fus3(dock,T180~u,Y182~u) + Sst2(S539,mapk) 1.5
	Fus3(dock!1,T180~p,Y182~u).Sst2(S539,mapk!1) -> Fus3(dock,T180~p,Y182~u) + Sst2(S539,mapk) 0.75
	Fus3(dock!1,T180~u,Y182~p).Sst2(S539,mapk!1) -> Fus3(dock,T180~u,Y182~p) + Sst2(S539,mapk) 0.75
	Fus3(dock!1,T180~p,Y182~p).Sst2(S539,mapk!1) -> Fus3(dock,T180~p,Y182~p) + Sst2(S539,mapk) 0.375
	Sst2(mapk!1,S539~u).Fus3(dock!1) -> Sst2(mapk,S539~p) + Fus3(dock) 0
	Sst2(mapk!1,S539~u).Fus3(dock!1,T180~p,Y182~p) -> Sst2(mapk,S539~p) + Fus3(dock,T180~p,Y182~p) 1.5
	Kss1(dock) + Sst2(S539,mapk) -> Kss1(dock!1).Sst2(S539,mapk!1) 8.595e-05
	Kss1(dock!1).Sst2(S539,mapk!1) -> Kss1(dock) + Sst2(S539,mapk) 0
	Kss1(dock!1,T183~u,Y185~u).Sst2(S539,mapk!1) -> Kss1(dock,T183~u,Y185~u) + Sst2(S539,mapk) 1.5
	Kss1(dock!1,T183~p,Y185~u).Sst2(S539,mapk!1) -> Kss1(dock,T183~p,Y185~u) + Sst2(S539,mapk) 0.75
	Kss1(dock!1,T183~u,Y185~p).Sst2(S539,mapk!1) -> Kss1(dock,T183~u,Y185~p) + Sst2(S539,mapk) 0.75
	Kss1(dock!1,T183~p,Y185~p).Sst2(S539,mapk!1) -> Kss1(dock,T183~p,Y185~p) + Sst2(S539,mapk) 0.375
	Sst2(mapk!1,S539~u).Kss1(dock!1) -> Sst2(mapk,S539~p) + Kss1(dock) 0
	Sst2(mapk!1,S539~u).Kss1(dock!1,T183~p,Y185~p) -> Sst2(mapk,S539~p) + Kss1(dock,T183~p,Y185~p) 1.5
	Sst2(S539~p) -> Sst2(S539~u) 0.00087
	Ste2(pheromone) -> Trash() 0.000435 DeleteMolecules
	Pheromone(ste2!1).Ste2(pheromone!1) -> Trash() 0.00295 DeleteMolecules
	Ste12(dna) + Ste2_gene(promoter) -> Ste12(dna!1).Ste2_gene(promoter!1) 2.145e-05
	Ste12(dna!1).Ste2_gene(promoter!1) -> Ste12(dna) + Ste2_gene(promoter) 0.03
	I() -> I() + Ste2(gpa1,pheromone,sst2) 2.865
	Ste12(dig1,dig2,mapk,dna!1).Ste2_gene(promoter!1) -> Ste12(dig1,dig2,mapk,dna!1).Ste2_gene(promoter!1) + Ste2(gpa1,pheromone,sst2) 12
	Gpa1(ste4) -> Trash() 4.95e-05 DeleteMolecules
	Ste4(gpa1) -> Trash() 4.95e-05 DeleteMolecules
	Ste4(gpa1!1).Gpa1(ste4!1) -> Trash() 3.3e-5 DeleteMolecules
	Ste12(dna) + Gpa1_gene(promoter) -> Ste12(dna!1).Gpa1_gene(promoter!1) 2.145e-03
	Ste12(dna!1).Gpa1_gene(promoter!1) -> Ste12(dna) + Gpa1_gene(promoter) 0.03
	Ste12(dig1,dig2,mapk,dna!1).Gpa1_gene(promoter!1) -> Ste12(dig1,dig2,mapk,dna!1).Gpa1_gene(promoter!1) + Gpa1(ste2,ste4,nuc~GDP) 27
	Ste12(dna) + Ste4_gene(promoter) -> Ste12(dna!1).Ste4_gene(promoter!1) 0.0002145
	Ste12(dna!1).Ste4_gene(promoter!1) -> Ste12(dna) + Ste4_gene(promoter) 0.03
	I() -> I() + Ste4(gpa1!1,ste5,ste20,state~reg).Gpa1(ste4!1,ste2,nuc~GDP) 0.495
	Ste12(dna!1,dig1,dig2,mapk).Ste4_gene(promoter!1) -> Ste12(dna!1,dig1,dig2,mapk).Ste4_gene(promoter!1) + Ste4(gpa1,ste5,ste20,state~synth) 18
	Sst2() -> Trash() 0 DeleteMolecules
	Sst2(S539~u) -> Trash() 0.00039 DeleteMolecules
	Sst2(S539~p) -> Trash() 0.000585 DeleteMolecules
	Ste12(dna) + Sst2_gene(promoter) -> Ste12(dna!1).Sst2_gene(promoter!1) 2.145e-05
	Ste12(dna!1).Sst2_gene(promoter!1) -> Ste12(dna) + Sst2_gene(promoter) 0.03
	I() -> I() + Sst2(ste2,mapk,S539~u) 0.78
	Ste12(dig1,dig2,mapk,dna!1).Sst2_gene(promoter!1) -> Ste12(dig1,dig2,mapk,dna!1).Sst2_gene(promoter!1) + Sst2(ste2,mapk,S539~u) 1.5
	Ste20(ste4) + Ste4(gpa1,ste20) -> Ste20(ste4!1).Ste4(gpa1,ste20!1) 8.595e-05
	Ste20(ste4!1).Ste4(gpa1,ste20!1) -> Ste20(ste4) + Ste4(gpa1,ste20) 0.8
	Ste5(ste4,loc~c) + Ste4(ste5,gpa1) -> Ste5(ste4!1,loc~c).Ste4(ste5!1,gpa1) 0
	Ste5(ste4,ste5!1,loc~c).Ste4(ste5!2).Ste5(ste5!1,ste4!2,loc~c) + Ste4(ste5,gpa1) -> Ste5(ste4!3,ste5!1,loc~c).Ste4(ste5!2).Ste4(ste5!3,gpa1).Ste5(ste5!1,ste4!2,loc~c) 0.001725
	Ste5(ste5!1,ste4,loc~c).Ste5(ste5!1,ste4,loc~c) + Ste4(ste5,gpa1) -> Ste5(ste5!1,ste4!3,loc~c).Ste5(ste5!1,ste4,loc~c).Ste4(ste5!3,gpa1) 8.595e-05
	Ste5(ste5,ste4,loc~c) + Ste4(gpa1,ste5) -> Ste5(ste5,ste4!3,loc~c).Ste4(gpa1,ste5!3) 8.595e-05
	Ste5(ste4!1).Ste4(ste5!1) -> Ste5(ste4) + Ste4(ste5) 0
	Ste4(ste5!1).Ste5(ste4!1,ste5) -> Ste4(ste5) + Ste5(ste4,ste5) 0.2
	Ste4(ste5!1).Ste5(ste4!1,ste5!2).Ste5(ste5!2) -> Ste4(ste5) + Ste5(ste4,ste5!2).Ste5(ste5!2) 0.02
	Ste5(ste5,loc~c) + Ste5(ste5,loc~c) -> Ste5(ste5!1,loc~c).Ste5(ste5!1,loc~c) 0
	Ste5(ste5,ste4,loc~c) + Ste5(ste5,ste4,loc~c) -> Ste5(ste5!3,ste4,loc~c).Ste5(ste5!3,ste4,loc~c) 8.595e-05
	Ste5(ste5,ste4!1,loc~c).Ste4(ste5!1) + Ste5(ste5,ste4,loc~c) -> Ste5(ste5!1,ste4!2,loc~c).Ste5(ste5!1,ste4,loc~c).Ste4(ste5!2) 8.595e-05
	Ste4(ste5!2).Ste5(ste5,ste4!2,loc~c) + Ste5(ste5,ste4!1,loc~c).Ste4(ste5!1) -> Ste4(ste5!3).Ste5(ste5!1,ste4!3,loc~c).Ste5(ste5!1,ste4!2,loc~c).Ste4(ste5!2) 0.001725
	Ste5(ste5!1).Ste5(ste5!1) -> Ste5(ste5) + Ste5(ste5) 0
	Ste5(ste5!1,ste4).Ste5(ste5!1,ste4) -> Ste5(ste5,ste4) + Ste5(ste5,ste4) 0.075
	Ste5(ste4!2,ste5!1).Ste5(ste5!1,ste4).Ste4(ste5!2) -> Ste5(ste4!2,ste5).Ste4(ste5!2) + Ste5(ste5,ste4) 0.0075
	Ste5(ste4!3,ste5!1).Ste5(ste5!1,ste4!2).Ste4(ste5!3).Ste4(ste5!2) -> Ste5(ste4!3,ste5).Ste4(ste5!3) + Ste5(ste5,ste4!2).Ste4(ste5!2) 0.0005 # activated rule
	Ste5(ste11,loc~c) + Ste11(ste5) -> Ste5(ste11!1,loc~c).Ste11(ste5!1) 8.595e-05
	Ste5(ste11!1).Ste11(ste5!1) -> Ste5(ste11) + Ste11(ste5) 0.1605
	Ste4(ste20!1,ste5!2).Ste20(ste4!1).Ste11(ste5!3,S302_S306_S307~u).Ste5(ste4!2,ste11!3) -> Ste4(ste20!1,ste5!2).Ste20(ste4!1).Ste11(ste5!3,S302_S306_S307~p).Ste5(ste4!2,ste11!3) 0.495
	Ste20(ste4!1).Ste4(ste20!1,ste5!2).Ste11(ste5!3,S302_S306_S307~p).Ste5(ste4!2,ste11!3) -> Ste20(ste4!1).Ste4(ste20!1,ste5!2).Ste11(ste5!3,S302_S306_S307~pp).Ste5(ste4!2,ste11!3) 0.495
	Ste20(ste4!1).Ste4(ste20!1,ste5!2).Ste11(ste5!3,S302_S306_S307~pp).Ste5(ste4!2,ste11!3) -> Ste20(ste4!1).Ste4(ste20!1,ste5!2).Ste11(ste5!3,S302_S306_S307~ppp).Ste5(ste4!2,ste11!3) 0.495
	Ste5(ste7,loc~c,T287~u) + Ste7(ste5) -> Ste5(ste7!1,loc~c,T287~u).Ste7(ste5!1) 8.595e-05
	Ste5(ste7,loc~c,T287~p) + Ste7(ste5) -> Ste5(ste7!1,loc~c,T287~p).Ste7(ste5!1) 8.595e-07
	Ste5(ste7!1).Ste7(ste5!1) -> Ste5(ste7) + Ste7(ste5) 0.153
	Ste5(ste11!3,ste5!2).Ste11(ste5!3).Ste5(ste5!2,ste7!1).Ste7(S359_T363~u,ste5!1) -> Ste5(ste11!3,ste5!2).Ste11(ste5!3).Ste5(ste5!2,ste7!1).Ste7(S359_T363~p,ste5!1) 0
	Ste7(S359_T363~u,ste5!1).Ste5(ste11!3,ste5!2,ste4!4).Ste5(ste5!2,ste7!1,ste4).Ste11(ste5!3,S302_S306_S307~pp).Ste4(ste5!4) -> Ste7(S359_T363~p,ste5!1).Ste5(ste11!3,ste5!2,ste4!4).Ste5(ste5!2,ste7!1,ste4).Ste11(ste5!3,S302_S306_S307~pp).Ste4(ste5!4) 0.495
	Ste7(S359_T363~u,ste5!1).Ste5(ste11!3,ste5!2,ste4).Ste5(ste5!2,ste7!1,ste4!4).Ste11(ste5!3,S302_S306_S307~pp).Ste4(ste5!4) -> Ste7(S359_T363~p,ste5!1).Ste5(ste11!3,ste5!2,ste4).Ste5(ste5!2,ste7!1,ste4!4).Ste11(ste5!3,S302_S306_S307~pp).Ste4(ste5!4) 0.495
	Ste7(S359_T363~u,ste5!1).Ste5(ste11!3,ste5!2,ste4!5).Ste5(ste5!2,ste7!1,ste4!4).Ste11(ste5!3,S302_S306_S307~pp).Ste4(ste5!4).Ste4(ste5!5) -> Ste7(S359_T363~p,ste5!1).Ste5(ste11!3,ste5!2,ste4!5).Ste5(ste5!2,ste7!1,ste4!4).Ste11(ste5!3,S302_S306_S307~pp).Ste4(ste5!4).Ste4(ste5!5) 0.495
	Ste7(S359_T363~u,ste5!1).Ste5(ste11!3,ste5!2,ste4!4).Ste5(ste5!2,ste7!1,ste4).Ste11(ste5!3,S302_S306_S307~ppp).Ste4(ste5!4) -> Ste7(S359_T363~p,ste5!1).Ste5(ste11!3,ste5!2,ste4!4).Ste5(ste5!2,ste7!1,ste4).Ste11(ste5!3,S302_S306_S307~ppp).Ste4(ste5!4) 0.495
	Ste5(ste11!3,ste5!2,ste4).Ste5(ste5!2,ste7!1,ste4!4).Ste11(ste5!3,S302_S306_S307~ppp).Ste4(ste5!4).Ste7(S359_T363~u,ste5!1) -> Ste5(ste11!3,ste5!2,ste4).Ste5(ste5!2,ste7!1,ste4!4).Ste11(ste5!3,S302_S306_S307~ppp).Ste4(ste5!4).Ste7(S359_T363~p,ste5!1) 0.495
	Ste7(S359_T363~u,ste5!1).Ste5(ste11!3,ste5!2,ste4!5).Ste5(ste5!2,ste7!1,ste4!4).Ste11(ste5!3,S302_S306_S307~ppp).Ste4(ste5!4).Ste4(ste5!5) -> Ste7(S359_T363~p,ste5!1).Ste5(ste11!3,ste5!2,ste4!5).Ste5(ste5!2,ste7!1,ste4!4).Ste11(ste5!3,S302_S306_S307~ppp).Ste4(ste5!4).Ste4(ste5!5) 0.495
	Ste5(ste11!3,ste5!2).Ste11(ste5!3).Ste5(ste5!2,ste7!1).Ste7(S359_T363~p,ste5!1) -> Ste5(ste11!3,ste5!2).Ste11(ste5!3).Ste5(ste5!2,ste7!1).Ste7(S359_T363~pp,ste5!1) 0
	Ste7(S359_T363~p,ste5!1).Ste5(ste11!3,ste5!2,ste4!4).Ste5(ste5!2,ste7!1,ste4).Ste11(ste5!3,S302_S306_S307~pp).Ste4(ste5!4) -> Ste7(S359_T363~pp,ste5!1).Ste5(ste11!3,ste5!2,ste4!4).Ste5(ste5!2,ste7!1,ste4).Ste11(ste5!3,S302_S306_S307~pp).Ste4(ste5!4) 0.495
	Ste7(S359_T363~p,ste5!1).Ste5(ste11!3,ste5!2,ste4).Ste5(ste5!2,ste7!1,ste4!4).Ste11(ste5!3,S302_S306_S307~pp).Ste4(ste5!4) -> Ste7(S359_T363~pp,ste5!1).Ste5(ste11!3,ste5!2,ste4).Ste5(ste5!2,ste7!1,ste4!4).Ste11(ste5!3,S302_S306_S307~pp).Ste4(ste5!4) 0.495
	Ste7(S359_T363~p,ste5!1).Ste5(ste11!3,ste5!2,ste4!5).Ste5(ste5!2,ste7!1,ste4!4).Ste11(ste5!3,S302_S306_S307~pp).Ste4(ste5!4).Ste4(ste5!5) -> Ste7(S359_T363~pp,ste5!1).Ste5(ste11!3,ste5!2,ste4!5).Ste5(ste5!2,ste7!1,ste4!4).Ste11(ste5!3,S302_S306_S307~pp).Ste4(ste5!4).Ste4(ste5!5) 0.495
	Ste7(S359_T363~p,ste5!1).Ste5(ste11!3,ste5!2,ste4!4).Ste5(ste5!2,ste7!1,ste4).Ste11(ste5!3,S302_S306_S307~ppp).Ste4(ste5!4) -> Ste7(S359_T363~pp,ste5!1).Ste5(ste11!3,ste5!2,ste4!4).Ste5(ste5!2,ste7!1,ste4).Ste11(ste5!3,S302_S306_S307~ppp).Ste4(ste5!4) 0.495
	Ste5(ste11!3,ste5!2,ste4).Ste5(ste5!2,ste7!1,ste4!4).Ste11(ste5!3,S302_S306_S307~ppp).Ste4(ste5!4).Ste7(S359_T363~p,ste5!1) -> Ste5(ste11!3,ste5!2,ste4).Ste5(ste5!2,ste7!1,ste4!4).Ste11(ste5!3,S302_S306_S307~ppp).Ste4(ste5!4).Ste7(S359_T363~pp,ste5!1) 0.495
	Ste7(S359_T363~p,ste5!1).Ste5(ste11!3,ste5!2,ste4!5).Ste5(ste5!2,ste7!1,ste4!4).Ste11(ste5!3,S302_S306_S307~ppp).Ste4(ste5!4).Ste4(ste5!5) -> Ste7(S359_T363~pp,ste5!1).Ste5(ste11!3,ste5!2,ste4!5).Ste5(ste5!2,ste7!1,ste4!4).Ste11(ste5!3,S302_S306_S307~ppp).Ste4(ste5!4).Ste4(ste5!5) 0.495
	Ste7(mapk) + Fus3(dock) -> Ste7(mapk!1).Fus3(dock!1) 4.35e-06
	Ste7(mapk!1).Fus3(dock!1) -> Ste7(mapk) + Fus3(dock) 0.0075
	Ste5(ste7!1).Ste7(mapk!2,ste5!1).Fus3(dock!2,T180~u) -> Ste5(ste7!1).Ste7(mapk!2,ste5!1).Fus3(dock!2,T180~p) 0
	Ste5(ste7!1).Ste7(mapk!2,ste5!1,S359_T363~pp).Fus3(dock!2,T180~u,Y182~u) -> Ste5(ste7!1).Ste7(mapk!2,ste5!1,S359_T363~pp).Fus3(dock!2,T180~p,Y182~u) 7.5
	Ste5(ste7!1).Ste7(mapk!2,ste5!1,S359_T363~pp).Fus3(dock!2,T180~u,Y182~p) -> Ste5(ste7!1).Ste7(mapk!2,ste5!1,S359_T363~pp).Fus3(dock!2,T180~p,Y182~p) 7.5
	Ste5(ste7!1).Ste7(mapk!2,ste5!1).Fus3(dock!2,Y182~u) -> Ste5(ste7!1).Ste7(mapk!2,ste5!1).Fus3(dock!2,Y182~p) 0
	Ste5(ste7!1).Ste7(mapk!2,ste5!1,S359_T363~pp).Fus3(dock!2,T180~u,Y182~u) -> Ste5(ste7!1).Ste7(mapk!2,ste5!1,S359_T363~pp).Fus3(dock!2,T180~u,Y182~p) 7.5
	Ste5(ste7!1).Ste7(mapk!2,ste5!1,S359_T363~pp).Fus3(dock!2,T180~p,Y182~u) -> Ste5(ste7!1).Ste7(mapk!2,ste5!1,S359_T363~pp).Fus3(dock!2,T180~p,Y182~p) 7.5
	Fus3(dock) + Ste5(mapk,loc~c) -> Fus3(dock!1).Ste5(mapk!1,loc~c) 8.595e-05
	Fus3(dock!1).Ste5(mapk!1) -> Fus3(dock) + Ste5(mapk) 1.425
	Ste5(mapk!1).Fus3(dock!1,Y182~u) -> Ste5(mapk!1).Fus3(dock!1,Y182~p) 0.000435
	Ste7(mapk) + Kss1(dock) -> Ste7(mapk!1).Kss1(dock!1) 4.35e-06
	Ste7(mapk!1).Kss1(dock!1) -> Ste7(mapk) + Kss1(dock) 0.0075
	Ste7(mapk!2).Kss1(dock!2,T183~u) -> Ste7(mapk!2).Kss1(dock!2,T183~p) 0
	Ste7(mapk!2,S359_T363~pp).Kss1(dock!2,Y185~u,T183~u) -> Ste7(mapk!2,S359_T363~pp).Kss1(dock!2,Y185~u,T183~p) 1.5
	Ste7(mapk!2,S359_T363~pp).Kss1(dock!2,Y185~p,T183~u) -> Ste7(mapk!2,S359_T363~pp).Kss1(dock!2,Y185~p,T183~p) 1.5
	Ste7(mapk!2).Kss1(dock!2,Y185~u) -> Ste7(mapk!2).Kss1(dock!2,Y185~p) 0
	Ste7(mapk!2,S359_T363~pp).Kss1(dock!2,Y185~u,T183~u) -> Ste7(mapk!2,S359_T363~pp).Kss1(dock!2,Y185~p,T183~u) 1.5
	Ste7(mapk!2,S359_T363~pp).Kss1(dock!2,Y185~u,T183~p) -> Ste7(mapk!2,S359_T363~pp).Kss1(dock!2,Y185~p,T183~p) 1.5
	Kss1(dock) + Ste5(mapk,loc~c) -> Kss1(dock!1).Ste5(mapk!1,loc~c) 8.595e-05
	Kss1(dock!1).Ste5(mapk!1) -> Kss1(dock) + Ste5(mapk) 1.425
	Ste5(mapk!1).Kss1(dock!1,Y185~u) -> Ste5(mapk!1).Kss1(dock!1,Y185~p) 0.000435
	Ste11(S302_S306_S307~ppp) -> Ste11(S302_S306_S307~pp) 0.00087
	Ste11(S302_S306_S307~pp) -> Ste11(S302_S306_S307~p) 0.00087
	Ste11(S302_S306_S307~p) -> Ste11(S302_S306_S307~u) 0.00087
	Ste11(degradation~p) -> Ste11(degradation~u) 0.00087
	Fus3(dock) + Ste11(mapk,degradation~u) -> Fus3(dock!1).Ste11(mapk!1,degradation~u) 8.595e-05
	Fus3(dock!1).Ste11(mapk!1) -> Fus3(dock) + Ste11(mapk) 0
	Fus3(dock!1,T180~u,Y182~u).Ste11(mapk!1) -> Fus3(dock,T180~u,Y182~u) + Ste11(mapk) 1.5
	Fus3(dock!1,T180~p,Y182~u).Ste11(mapk!1) -> Fus3(dock,T180~p,Y182~u) + Ste11(mapk) 0.75
	Fus3(dock!1,T180~u,Y182~p).Ste11(mapk!1) -> Fus3(dock,T180~u,Y182~p) + Ste11(mapk) 0.75
	Fus3(dock!1,T180~p,Y182~p).Ste11(mapk!1) -> Fus3(dock,T180~p,Y182~p) + Ste11(mapk) 0.375
	Ste11(mapk!1,degradation~u).Kss1(dock!1) -> Ste11(mapk,degradation~p) + Kss1(dock) 0
	Ste11(mapk!1,degradation~u).Kss1(dock!1,Y185~p,T183~p) -> Ste11(mapk,degradation~p) + Kss1(dock,Y185~p,T183~p) 1.5
	Kss1(dock) + Ste11(mapk,degradation~u) -> Kss1(dock!1).Ste11(mapk!1,degradation~u) 8.595e-05
	Kss1(dock!1).Ste11(mapk!1) -> Kss1(dock) + Ste11(mapk) 0
	Kss1(dock!1,T183~u,Y185~u).Ste11(mapk!1) -> Kss1(dock,T183~u,Y185~u) + Ste11(mapk) 1.5
	Kss1(dock!1,T183~p,Y185~u).Ste11(mapk!1) -> Kss1(dock,T183~p,Y185~u) + Ste11(mapk) 0.75
	Kss1(dock!1,T183~u,Y185~p).Ste11(mapk!1) -> Kss1(dock,T183~u,Y185~p) + Ste11(mapk) 0.75
	Kss1(dock!1,T183~p,Y185~p).Ste11(mapk!1) -> Kss1(dock,T183~p,Y185~p) + Ste11(mapk) 0.375
	Ste11(mapk!1,degradation~u).Fus3(dock!1) -> Ste11(mapk,degradation~p) + Fus3(dock) 0
	Ste11(mapk!1,degradation~u).Fus3(dock!1,Y182~p,T180~p) -> Ste11(mapk,degradation~p) + Fus3(dock,Y182~p,T180~p) 1.5
	Ste11() -> Trash() 0 DeleteMolecules
	Ste11(degradation~p) -> Trash() 0.00075 DeleteMolecules
	Ste7(S359_T363~pp) -> Ste7(S359_T363~p) 0.00087
	Ste7(S359_T363~p) -> Ste7(S359_T363~u) 0.00087
	Fus3(T180~p) -> Fus3(T180~u) 0.00087
	Fus3(Y182~p) -> Fus3(Y182~u) 0.00087
	Kss1(T183~p) -> Kss1(T183~u) 0.00087
	Kss1(Y185~p) -> Kss1(Y185~u) 0.00087
	Fus3(dock) + Msg5(mapk) -> Fus3(dock!1).Msg5(mapk!1) 8.595e-05
	Msg5(mapk!1).Fus3(dock!1) -> Msg5(mapk) + Fus3(dock) 0
	Fus3(dock!1,Y182~u,T180~u).Msg5(mapk!1) -> Fus3(dock,Y182~u,T180~u) + Msg5(mapk) 7.5
	Fus3(dock!1,Y182~p,T180~u).Msg5(mapk!1) -> Fus3(dock,Y182~p,T180~u) + Msg5(mapk) 3
	Msg5(mapk!1).Fus3(dock!1,T180~p,Y182~u) -> Msg5(mapk) + Fus3(dock,T180~p,Y182~u) 3
	Msg5(mapk!1).Fus3(dock!1,T180~p,Y182~p) -> Msg5(mapk) + Fus3(dock,T180~p,Y182~p) 3
	Msg5(mapk!1).Fus3(dock!1,T180~p) -> Msg5(mapk) + Fus3(dock,T180~u) 0.12
	Fus3(dock!1,Y182~p).Msg5(mapk!1) -> Fus3(dock,Y182~u) + Msg5(mapk) 0.12
	Kss1(dock) + Msg5(mapk) -> Kss1(dock!1).Msg5(mapk!1) 8.595e-05
	Msg5(mapk!1).Kss1(dock!1) -> Msg5(mapk) + Kss1(dock) 0
	Msg5(mapk!1).Kss1(dock!1,T183~u,Y185~u) -> Msg5(mapk) + Kss1(dock,T183~u,Y185~u) 1.2
	Msg5(mapk!1).Kss1(dock!1,T183~u,Y185~p) -> Msg5(mapk) + Kss1(dock,T183~u,Y185~p) 0.12
	Msg5(mapk!1).Kss1(dock!1,T183~p,Y185~u) -> Msg5(mapk) + Kss1(dock,T183~p,Y185~u) 0.12
	Msg5(mapk!1).Kss1(dock!1,T183~p,Y185~p) -> Msg5(mapk) + Kss1(dock,T183~p,Y185~p) 0.12
	Msg5(mapk!1).Kss1(dock!1,T183~p) -> Msg5(mapk) + Kss1(dock,T183~u) 0.12
	Msg5(mapk!1).Kss1(dock!1,Y185~p) -> Msg5(mapk) + Kss1(dock,Y185~u) 0.12
	Fus3(dock) + Ptp(mapk) -> Fus3(dock!1).Ptp(mapk!1) 8.595e-05
	Ptp(mapk!1).Fus3(dock!1) -> Ptp(mapk) + Fus3(dock) 0
	Ptp(mapk!1).Fus3(dock!1,Y182~u) -> Ptp(mapk) + Fus3(dock,Y182~u) 1.5
	Ptp(mapk!1).Fus3(dock!1,Y182~p) -> Ptp(mapk) + Fus3(dock,Y182~p) 0.3
	Ptp(mapk!1).Fus3(dock!1,Y182~p) -> Ptp(mapk) + Fus3(dock,Y182~u) 1.2
	Kss1(dock) + Ptp(mapk) -> Kss1(dock!1).Ptp(mapk!1) 8.595e-05
	Ptp(mapk!1).Kss1(dock!1) -> Ptp(mapk) + Kss1(dock) 0
	Ptp(mapk!1).Kss1(dock!1,Y185~u) -> Ptp(mapk) + Kss1(dock,Y185~u) 0.15
	Ptp(mapk!1).Kss1(dock!1,Y185~p) -> Ptp(mapk) + Kss1(dock,Y185~p) 0.03
	Ptp(mapk!1).Kss1(dock!1,Y185~p) -> Ptp(mapk) + Kss1(dock,Y185~u) 0.12
	Fus3() -> Trash() 0.000192 DeleteMolecules
	Ste12(dna) + Fus3_gene(promoter) -> Ste12(dna!1).Fus3_gene(promoter!1) 2.145e-05
	Ste12(dna!1).Fus3_gene(promoter!1) -> Ste12(dna) + Fus3_gene(promoter) 0.03
	I() -> I() + Fus3(dock,T180~u,Y182~u) 3.9
	Ste12(dig1,dig2,mapk,dna!1).Fus3_gene(promoter!1) -> Ste12(dig1,dig2,mapk,dna!1).Fus3_gene(promoter!1) + Fus3(dock,T180~u,Y182~u) 15
	Msg5() -> Trash() 0.000795 DeleteMolecules
	Ste12(dna) + Msg5_gene(promoter) -> Ste12(dna!1).Msg5_gene(promoter!1) 2.145e-05
	Ste12(dna!1).Msg5_gene(promoter!1) -> Ste12(dna) + Msg5_gene(promoter) 0.03
	I() -> I() + Msg5(mapk) 0.0795
	Ste12(dig1,dig2,mapk,dna!1).Msg5_gene(promoter!1) -> Ste12(dig1,dig2,mapk,dna!1).Msg5_gene(promoter!1) + Msg5(mapk) 0.63
	Dig1(ste12) + Ste12(dig1) -> Dig1(ste12!1).Ste12(dig1!1) 0.000855
	Dig1(ste12!1).Ste12(dig1!1) -> Dig1(ste12) + Ste12(dig1) 0
	Dig1(ste12!1,activation~p).Ste12(dig1!1,dig2,mapk) -> Dig1(ste12,activation~p) + Ste12(dig1,dig2,mapk) 30
	Dig1(ste12!1,activation~p).Ste12(dig1!1,dig2!2,mapk).Dig2(ste12!2) -> Dig1(ste12,activation~p) + Ste12(dig1,dig2!2,mapk).Dig2(ste12!2) 3
	Dig1(ste12!1,activation~p).Ste12(dig1!1,dig2,mapk!+) -> Dig1(ste12,activation~p) + Ste12(dig1,dig2,mapk!+) 3
	Dig1(ste12!1,activation~p).Ste12(dig1!1,dig2!2,mapk!+).Dig2(ste12!2) -> Dig1(ste12,activation~p) + Ste12(dig1,dig2!2,mapk!+).Dig2(ste12!2) 0.03
	Ste12(dig2) + Dig2(ste12) -> Ste12(dig2!1).Dig2(ste12!1) 0.000855
	Dig2(ste12!1).Ste12(dig2!1) -> Dig2(ste12) + Ste12(dig2) 0
	Dig2(ste12!1,activation~p).Ste12(dig1,dig2!1) -> Dig2(ste12,activation~p) + Ste12(dig1,dig2) 30
	Ste12(dig1!1,dig2!2).Dig1(ste12!1).Dig2(ste12!2,activation~p) -> Ste12(dig1!1,dig2).Dig1(ste12!1) + Dig2(ste12,activation~p) 3
	Fus3(dock) + Ste12(mapk) -> Fus3(dock!1).Ste12(mapk!1) 8.595e-05
	Ste12(mapk!1).Fus3(dock!1) -> Ste12(mapk) + Fus3(dock) 0
	Ste12(mapk!1,dig1).Fus3(dock!1,T180~u,Y182~u) -> Ste12(mapk,dig1) + Fus3(dock,T180~u,Y182~u) 3
	Ste12(mapk!1,dig1).Fus3(dock!1,T180~u,Y182~p) -> Ste12(mapk,dig1) + Fus3(dock,T180~u,Y182~p) 15
	Ste12(mapk!1,dig1).Fus3(dock!1,T180~p,Y182~u) -> Ste12(mapk,dig1) + Fus3(dock,T180~p,Y182~u) 15
	Ste12(mapk!1,dig1).Fus3(dock!1,T180~p,Y182~p) -> Ste12(mapk,dig1) + Fus3(dock,T180~p,Y182~p) 75
	Ste12(mapk!1,dig1!2).Dig1(ste12!2).Fus3(dock!1,T180~u,Y182~u) -> Ste12(mapk,dig1!1).Dig1(ste12!1) + Fus3(dock,T180~u,Y182~u) 0.3
	Ste12(mapk!1,dig1!2).Dig1(ste12!2).Fus3(dock!1,T180~u,Y182~p) -> Ste12(mapk,dig1!1).Dig1(ste12!1) + Fus3(dock,T180~u,Y182~p) 1.5
	Ste12(mapk!1,dig1!2).Dig1(ste12!2).Fus3(dock!1,T180~p,Y182~u) -> Ste12(mapk,dig1!1).Dig1(ste12!1) + Fus3(dock,T180~p,Y182~u) 1.5
	Ste12(mapk!1,dig1!2).Dig1(ste12!2).Fus3(dock!1,T180~p,Y182~p) -> Ste12(mapk,dig1!1).Dig1(ste12!1) + Fus3(dock,T180~p,Y182~p) 7.5
	Kss1(dock) + Ste12(mapk) -> Kss1(dock!1).Ste12(mapk!1) 8.595e-05
	Ste12(mapk!1).Kss1(dock!1) -> Ste12(mapk) + Kss1(dock) 0
	Ste12(mapk!1,dig1).Kss1(dock!1,T183~u,Y185~u) -> Ste12(mapk,dig1) + Kss1(dock,T183~u,Y185~u) 0.75
	Ste12(mapk!1,dig1).Kss1(dock!1,T183~u,Y185~p) -> Ste12(mapk,dig1) + Kss1(dock,T183~u,Y185~p) 3.75
	Ste12(mapk!1,dig1).Kss1(dock!1,T183~p,Y185~u) -> Ste12(mapk,dig1) + Kss1(dock,T183~p,Y185~u) 3.75
	Ste12(mapk!1,dig1).Kss1(dock!1,T183~p,Y185~p) -> Ste12(mapk,dig1) + Kss1(dock,T183~p,Y185~p) 18.75
	Ste12(mapk!1,dig1!2).Dig1(ste12!2).Kss1(dock!1,T183~u,Y185~u) -> Ste12(mapk,dig1!1).Dig1(ste12!1) + Kss1(dock,T183~u,Y185~u) 0.075
	Ste12(mapk!1,dig1!2).Dig1(ste12!2).Kss1(dock!1,T183~u,Y185~p) -> Ste12(mapk,dig1!1).Dig1(ste12!1) + Kss1(dock,T183~u,Y185~p) 0.375
	Ste12(mapk!1,dig1!2).Dig1(ste12!2).Kss1(dock!1,T183~p,Y185~u) -> Ste12(mapk,dig1!1).Dig1(ste12!1) + Kss1(dock,T183~p,Y185~u) 0.375
	Ste12(mapk!1,dig1!2).Dig1(ste12!2).Kss1(dock!1,T183~p,Y185~p) -> Ste12(mapk,dig1!1).Dig1(ste12!1) + Kss1(dock,T183~p,Y185~p) 1.5
	Dig1(mapk,activation~u) + Fus3(dock) -> Dig1(mapk!1,activation~u).Fus3(dock!1) 8.595e-05
	Dig1(mapk!1).Fus3(dock!1) -> Dig1(mapk) + Fus3(dock) 0
	Dig1(mapk!1).Fus3(dock!1,T180~u,Y182~u) -> Dig1(mapk) + Fus3(dock,T180~u,Y182~u) 4.5
	Dig1(mapk!1).Fus3(dock!1,T180~u,Y182~p) -> Dig1(mapk) + Fus3(dock,T180~u,Y182~p) 2.25
	Dig1(mapk!1).Fus3(dock!1,T180~p,Y182~u) -> Dig1(mapk) + Fus3(dock,T180~p,Y182~u) 2.25
	Dig1(mapk!1).Fus3(dock!1,T180~p,Y182~p) -> Dig1(mapk) + Fus3(dock,T180~p,Y182~p) 1.125
	Fus3(dock!1).Dig1(mapk!1,activation~u) -> Fus3(dock) + Dig1(mapk,activation~p) 0
	Dig1(mapk!1,activation~u).Fus3(dock!1,T180~p,Y182~p) -> Dig1(mapk,activation~p) + Fus3(dock,T180~p,Y182~p) 1.5
	Kss1(dock) + Dig1(mapk,activation~u) -> Kss1(dock!1).Dig1(mapk!1,activation~u) 8.595e-06
	Kss1(dock!1).Dig1(mapk!1) -> Kss1(dock) + Dig1(mapk) 0
	Dig1(mapk!1).Kss1(dock!1,Y185~u,T183~u) -> Dig1(mapk) + Kss1(dock,Y185~u,T183~u) 7.5
	Dig1(mapk!1).Kss1(dock!1,Y185~u,T183~p) -> Dig1(mapk) + Kss1(dock,Y185~u,T183~p) 3.75
	Dig1(mapk!1).Kss1(dock!1,Y185~p,T183~u) -> Dig1(mapk) + Kss1(dock,Y185~p,T183~u) 3.75
	Dig1(mapk!1).Kss1(dock!1,Y185~p,T183~p) -> Dig1(mapk) + Kss1(dock,Y185~p,T183~p) 1.875
	Dig1(mapk!1,activation~u).Kss1(dock!1) -> Dig1(mapk,activation~p) + Kss1(dock) 0
	Kss1(dock!1,Y185~p,T183~p).Dig1(mapk!1,activation~u) -> Kss1(dock,Y185~p,T183~p) + Dig1(mapk,activation~p) 1.5
	Fus3(dock) + Dig2(mapk,activation~u) -> Fus3(dock!1).Dig2(mapk!1,activation~u) 8.595e-05
	Fus3(dock!1).Dig2(mapk!1) -> Fus3(dock) + Dig2(mapk) 0
	Dig2(mapk!1).Fus3(dock!1,T180~u,Y182~u) -> Dig2(mapk) + Fus3(dock,T180~u,Y182~u) 1.5
	Dig2(mapk!1).Fus3(dock!1,T180~u,Y182~p) -> Dig2(mapk) + Fus3(dock,T180~u,Y182~p) 0.75
	Dig2(mapk!1).Fus3(dock!1,T180~p,Y182~u) -> Dig2(mapk) + Fus3(dock,T180~p,Y182~u) 0.75
	Dig2(mapk!1).Fus3(dock!1,T180~p,Y182~p) -> Dig2(mapk) + Fus3(dock,T180~p,Y182~p) 0.375
	Fus3(dock!1).Dig2(mapk!1,activation~u) -> Fus3(dock) + Dig2(mapk,activation~p) 0
	Dig2(mapk!1,activation~u).Fus3(dock!1,T180~p,Y182~p) -> Dig2(mapk,activation~p) + Fus3(dock,T180~p,Y182~p) 1.5
	Dig2(mapk,activation~u) + Kss1(dock) -> Dig2(mapk!1,activation~u).Kss1(dock!1) 8.595e-06
	Kss1(dock!1).Dig2(mapk!1) -> Kss1(dock) + Dig2(mapk) 0
	Dig2(mapk!1).Kss1(dock!1,Y185~u,T183~u) -> Dig2(mapk) + Kss1(dock,Y185~u,T183~u) 2.55
	Dig2(mapk!1).Kss1(dock!1,Y185~u,T183~p) -> Dig2(mapk) + Kss1(dock,Y185~u,T183~p) 1.275
	Dig2(mapk!1).Kss1(dock!1,Y185~p,T183~u) -> Dig2(mapk) + Kss1(dock,Y185~p,T183~u) 1.275
	Dig2(mapk!1).Kss1(dock!1,Y185~p,T183~p) -> Dig2(mapk) + Kss1(dock,Y185~p,T183~p) 0.645
	Kss1(dock!1).Dig2(mapk!1,activation~u) -> Kss1(dock) + Dig2(mapk,activation~p) 0
	Kss1(dock!1,Y185~p,T183~p).Dig2(mapk!1,activation~u) -> Kss1(dock,Y185~p,T183~p) + Dig2(mapk,activation~p) 1.5
	Dig1(activation~p) -> Dig1(activation~u) 0.00087
	Dig2(activation~p) -> Dig2(activation~u) 0.00087
	Dig2() -> Trash() 0.000192 DeleteMolecules
	Ste12(dna) + Dig2_gene(promoter) -> Ste12(dna!1).Dig2_gene(promoter!1) 2.145e-05
	Ste12(dna!1).Dig2_gene(promoter!1) -> Ste12(dna) + Dig2_gene(promoter) 0.03
	I() -> I() + Dig2(mapk,ste12,activation~u) 0.24
	Ste12(dig1,dig2,mapk,dna!1).Dig2_gene(promoter!1) -> Ste12(dig1,dig2,mapk,dna!1).Dig2_gene(promoter!1) + Dig2(mapk,ste12,activation~u) 0.45
	Ste12(dna) + Ste12_gene(promoter) -> Ste12(dna!1).Ste12_gene(promoter!1) 2.145e-05
	Ste12(dna!1).Ste12_gene(promoter!1) -> Ste12(dna) + Ste12_gene(promoter) 0.03
	Ste12(dig1,dig2,mapk,dna!1).Ste12_gene(promoter!1) -> Ste12(dig1,dig2,mapk,dna!1).Ste12_gene(promoter!1) + Ste12(dig1,dig2,mapk,dna) 0.45
	Ste7(ste5!2,S359_T363~pp,mapk!1).Ste5(ste7!2).Fus3(dock!1,T180~p,Y182~p) -> Ste7(ste5,S359_T363~pp,mapk) + Ste5(ste7) + Fus3(dock,T180~p,Y182~p) 0.495
	Ste7(ste5,S359_T363~pp,mapk) -> Trash() 0.00255 DeleteMolecules
	Ste11(ste5) + Mekkp(ste11) -> Ste11(ste5!1).Mekkp(ste11!1) 7.155e-05
	Ste11(ste5!1).Mekkp(ste11!1) -> Ste11(ste5) + Mekkp(ste11) 0.6
	Ste11(S302_S306_S307~ppp,ste5!1).Mekkp(ste11!1) -> Ste11(S302_S306_S307~pp,ste5!1).Mekkp(ste11!1) 0.2505
	Ste11(S302_S306_S307~pp,ste5!1).Mekkp(ste11!1) -> Ste11(S302_S306_S307~p,ste5!1).Mekkp(ste11!1) 0.2505
	Ste11(S302_S306_S307~p,ste5!1).Mekkp(ste11!1) -> Ste11(S302_S306_S307~u,ste5!1).Mekkp(ste11!1) 0.2505
	Ste7(ste5) + Mekp(ste7) -> Ste7(ste5!1).Mekp(ste7!1) 7.155e-05
	Ste7(ste5!1).Mekp(ste7!1) -> Ste7(ste5) + Mekp(ste7) 0.6
	Ste7(S359_T363~pp,ste5!1).Mekp(ste7!1) -> Ste7(S359_T363~p,ste5!1).Mekp(ste7!1) 0.2505
	Ste7(S359_T363~p,ste5!1).Mekp(ste7!1) -> Ste7(S359_T363~u,ste5!1).Mekp(ste7!1) 0.2505
	Ste5(ste11,ste7,ste4,mapk,ste5,loc~c) -> Ste5(ste11,ste7,ste4,mapk,ste5,loc~n) 0.5
	Ste5(loc~n) -> Ste5(loc~c) Func1()
	Fus3(dock!1,Y182~p).Ste5(mapk!1,T287~u) -> Fus3(dock!1,Y182~p).Ste5(mapk!1,T287~p) 1.5
	Ste5(T287~p) -> Ste5(T287~u) 0.0087
end reaction rules

writeXML()
