# Supplementary material for: Machines vs. Ensembles: Effective MAPK Signaling through Heterogeneous Sets of Protein Complexes
Source: PLoS Comput Biol. 2013 Oct 10;9(10):e1003278. doi: 10.1371/journal.pcbi.1003278 (PMC3794900; doi:10.1371/journal.pcbi.1003278)
Supplement: Protocol S1 — Model files. This zip file contains the ensemble and machine models in both Kappa and BNGL syntax: “ensemble.ka,” “ensemble.bngl,” “machine.ka,” and “machine.bngl.” Each file contains the agent declarations, initial conditions, rules, variables, and observables necessary for simulation. The Kappa models (“*.ka”) may be simulated using the freely available KaSim simulator (https://github.com/jkrivine/KaSim/). The BNGL models (“*.bngl”) must first be converted to XML format using BioNetGen prior to simulation with NFSim (http://emonet.biology.yale.edu/nfsim/). (ZIP) [file pcbi.1003278.s001.zip › ensemble.ka]

# Ensemble model in KaSim syntax

#Agent Declarations
%agent: Pheromone(ste2)
%agent: Ste2(pheromone,gpa1,sst2)
%agent: Gpa1(ste2,ste4,nuc~GDP~GTP)
%agent: Ste4(ste5,gpa1,state~reg~synth,ste20)
%agent: Sst2(ste2,mapk,S539~u~p)
%agent: Ste20(ste4)
%agent: Ste5(ste11,ste7,ste4,mapk,ste5,loc~n~c,T287~u~p)
%agent: Ste11(mapk,ste5,degradation~u~p,S302_S306_S307~u~p~pp~ppp)
%agent: Ste7(ste5,mapk,S359_T363~u~p~pp)
%agent: Fus3(dock,T180~u~p,Y182~u~p)
%agent: Kss1(dock,T183~u~p,Y185~u~p)
%agent: Msg5(mapk)
%agent: Ptp(mapk)
%agent: Ste12(mapk,dna,dig1,dig2)
%agent: Dig1(ste12,mapk,activation~u~p)
%agent: Dig2(ste12,mapk,activation~u~p)
%agent: Ste2_gene(promoter)
%agent: Gpa1_gene(promoter)
%agent: Dig2_gene(promoter)
%agent: Ste4_gene(promoter)
%agent: Sst2_gene(promoter)
%agent: Fus3_gene(promoter)
%agent: Ste12_gene(promoter)
%agent: Msg5_gene(promoter)
%agent: Mekkp(ste11)
%agent: Mekp(ste7)

#Initial Conditions
%init: 0 Pheromone(ste2)
%init: 1 (Ste12_gene(promoter))
%init: 1 (Dig2_gene(promoter))
%init: 1390 Ste12(dig1!1,dig2,mapk,dna),Dig1(mapk,ste12!1,activation~u)
%init: 1184 (Dig2(mapk,ste12,activation~u))
%init: 3409 (Dig1(mapk,ste12,activation~u))
%init: 1 (Msg5_gene(promoter))
%init: 1 (Fus3_gene(promoter))
%init: 1 (Sst2_gene(promoter))
%init: 1 (Gpa1_gene(promoter))
%init: 1 Ste4_gene(promoter)
%init: 1 (Ste2_gene(promoter))
%init: 10000 Gpa1(ste4!1,ste2,nuc~GDP),Ste4(ste5,gpa1!1,ste20,state~reg)
%init: 5000 Gpa1(ste4,ste2,nuc~GDP)
%init: 2500 (Sst2(mapk,ste2,S539~u))
%init: 10000 (Ste2(gpa1,sst2,pheromone))
%init: 4200 (Ste20(ste4))
%init: 20400 (Fus3(T180~u,Y182~u,dock))
%init: 20800 (Kss1(Y185~u,T183~u,dock))
%init: 38 (Msg5(mapk))
%init: 1270 (Ptp(mapk))
%init: 960 (Ste7(ste5,mapk,S359_T363~u))
%init: 3500 (Ste11(ste5,S302_S306_S307~u,mapk,degradation~u))
%init: 1680 (Ste5(ste5,ste7,ste4,mapk,ste11,loc~n,T287~u))
%init: 1750 Mekkp(ste11)
%init: 1750 Mekp(ste7)


#Rules
# Chapter 'Receptor and G protein'
'Pheromone.Ste2' Pheromone(ste2),Ste2(pheromone) -> Pheromone(ste2!1),Ste2(pheromone!1),Pheromone(ste2) @ 3e-05
'Pheromone...Ste2' Ste2(pheromone!1),Pheromone(ste2!1) -> Ste2(pheromone) @ 0.015
'Ste2.Gpa1' Ste2(gpa1),Gpa1(ste2) -> Ste2(gpa1!1),Gpa1(ste2!1) @ 0.001725
'Ste2...Gpa1 Ref1' Ste2(gpa1!1),Gpa1(ste2!1,ste4) -> Ste2(gpa1),Gpa1(ste2,ste4) @ 0.15
'Ste2...Gpa1 Ref2' Ste2(gpa1!1),Gpa1(ste2!1,ste4!2),Ste4(gpa1!2) -> Ste2(gpa1),Gpa1(ste2,ste4!2),Ste4(gpa1!2) @ 0.03
'Gpa1.Ste4' Gpa1(ste4),Ste4(gpa1,ste5,ste20,state~reg) -> Gpa1(ste4!1),Ste4(gpa1!1,ste5,ste20,state~reg) @ 0.001725
'Gpa1.Ste4 Ref1' Gpa1(ste4),Ste4(gpa1,ste5,ste20,state~synth) -> Gpa1(ste4!1),Ste4(gpa1!1,ste5,ste20,state~synth) @ 8.595e-08
'Gpa1...Ste4 Ref1' Ste4(gpa1!1),Gpa1(ste4!1,ste2,nuc~GTP) -> Ste4(gpa1),Gpa1(ste4,ste2,nuc~GTP) @ 7.5
'Gpa1...Ste4 Ref2' Ste4(gpa1!1),Gpa1(ste4!1,ste2!_,nuc~GTP) -> Ste4(gpa1),Gpa1(ste4,ste2!_,nuc~GTP) @ 1.5
'Gpa1@nuc_GTP' Pheromone(ste2!1),Ste2(pheromone!1,gpa1!2),Gpa1(nuc~GDP,ste2!2) -> Pheromone(ste2!1),Ste2(pheromone!1,gpa1!2),Gpa1(nuc~GTP,ste2!2) @ 0.15
'Sst2.Ste2' Ste2(sst2),Sst2(ste2) -> Ste2(sst2!1),Sst2(ste2!1) @ 0.0008595
'Sst2...Ste2' Ste2(sst2!1),Sst2(ste2!1) -> Ste2(sst2),Sst2(ste2) @ 0.15
'Gpa1@nuc_GDP Ref1' Gpa1(nuc~GTP,ste2) -> Gpa1(nuc~GDP,ste2) @ 0.015
'Gpa1@nuc_GDP Ref2' Gpa1(nuc~GTP,ste2!2),Ste2(gpa1!2,sst2) -> Gpa1(nuc~GDP,ste2!2),Ste2(gpa1!2,sst2) @ 0.015
'Gpa1@nuc_GDP Ref3' Gpa1(nuc~GTP,ste2!2),Ste2(gpa1!2,sst2!1),Sst2(ste2!1,S539~p) -> Gpa1(nuc~GDP,ste2!2),Ste2(gpa1!2,sst2!1),Sst2(ste2!1,S539~p) @ 1.5
'Gpa1@nuc_GDP Ref4' Gpa1(nuc~GTP,ste2!2),Ste2(gpa1!2,sst2!1),Sst2(ste2!1,S539~u) -> Gpa1(nuc~GDP,ste2!2),Ste2(gpa1!2,sst2!1),Sst2(ste2!1,S539~u) @ 1.5

#G protein/Receptor regulation
'Sst2.Fus3' Fus3(dock),Sst2(S539,mapk) -> Fus3(dock!1),Sst2(S539,mapk!1) @ 8.595e-05
'Sst2...Fus3 Ref1' Fus3(dock!1,T180~u,Y182~u),Sst2(S539,mapk!1) -> Fus3(dock,T180~u,Y182~u),Sst2(S539,mapk) @ 1.5
'Sst2...Fus3 Ref2' Fus3(dock!1,T180~p,Y182~u),Sst2(S539,mapk!1) -> Fus3(dock,T180~p,Y182~u),Sst2(S539,mapk) @ 0.75
'Sst2...Fus3 Ref3' Fus3(dock!1,T180~u,Y182~p),Sst2(S539,mapk!1) -> Fus3(dock,T180~u,Y182~p),Sst2(S539,mapk) @ 0.75
'Sst2...Fus3 Ref4' Fus3(dock!1,T180~p,Y182~p),Sst2(S539,mapk!1) -> Fus3(dock,T180~p,Y182~p),Sst2(S539,mapk) @ 0.375
'Sst2@S539_p...Fus3' Sst2(mapk!1,S539~u),Fus3(dock!1,T180~p,Y182~p) -> Sst2(mapk,S539~p),Fus3(dock,T180~p,Y182~p) @ 1.5
'Sst2.Kss1' Kss1(dock),Sst2(S539,mapk) -> Kss1(dock!1),Sst2(S539,mapk!1) @ 8.595e-05
'Sst2...Kss1 Ref1' Kss1(dock!1,T183~u,Y185~u),Sst2(S539,mapk!1) -> Kss1(dock,T183~u,Y185~u),Sst2(S539,mapk) @ 1.5
'Sst2...Kss1 Ref2' Kss1(dock!1,T183~p,Y185~u),Sst2(S539,mapk!1) -> Kss1(dock,T183~p,Y185~u),Sst2(S539,mapk) @ 0.75
'Sst2...Kss1 Ref3' Kss1(dock!1,T183~u,Y185~p),Sst2(S539,mapk!1) -> Kss1(dock,T183~u,Y185~p),Sst2(S539,mapk) @ 0.75
'Sst2...Kss1 Ref4' Kss1(dock!1,T183~p,Y185~p),Sst2(S539,mapk!1) -> Kss1(dock,T183~p,Y185~p),Sst2(S539,mapk) @ 0.375
'Sst2@S539_p...Kss1' Sst2(mapk!1,S539~u),Kss1(dock!1,T183~p,Y185~p) -> Sst2(mapk,S539~p),Kss1(dock,T183~p,Y185~p) @ 1.5
'Sst2@S539_u' Sst2(S539~p) -> Sst2(S539~u) @ 0.00087
'-Ste2' Ste2(pheromone) -> @ 0.000435
'-PheromoneSte2' Pheromone(ste2!1),Ste2(pheromone!1) -> @ 0.00295
'Ste12.Ste2_gene' Ste12(dna),Ste2_gene(promoter) -> Ste12(dna!1),Ste2_gene(promoter!1) @ 2.145e-05
'Ste12...Ste2_gene' Ste12(dna!1),Ste2_gene(promoter!1) -> Ste12(dna),Ste2_gene(promoter) @ 0.03
'+Ste2' -> Ste2(gpa1,pheromone,sst2) @ 2.865
'+Ste2 Ref1' Ste12(dig1,dig2,mapk,dna!1),Ste2_gene(promoter!1) -> Ste12(dig1,dig2,mapk,dna!1),Ste2_gene(promoter!1),Ste2(gpa1,pheromone,sst2) @ 12
'-Gpa1' Gpa1(ste4) -> @ 4.95e-05
'-Ste4' Ste4(gpa1) -> @ 4.95e-05
'-Gprotein trimer' Ste4(gpa1!1),Gpa1(ste4!1) -> @ 3.3e-5 
'Ste12.Gpa1_gene' Ste12(dna),Gpa1_gene(promoter) -> Ste12(dna!1),Gpa1_gene(promoter!1) @ 2.145e-03
'Ste12...Gpa1_gene' Ste12(dna!1),Gpa1_gene(promoter!1) -> Ste12(dna),Gpa1_gene(promoter) @ 0.03
'+Gpa1' Ste12(dig1,dig2,mapk,dna!1),Gpa1_gene(promoter!1) -> Ste12(dig1,dig2,mapk,dna!1),Gpa1_gene(promoter!1),Gpa1(ste2,ste4,nuc~GDP) @ 27
'Ste12.Ste4_gene' Ste12(dna),Ste4_gene(promoter) -> Ste12(dna!1),Ste4_gene(promoter!1) @ 0.0002145
'Ste12...Ste4_gene' Ste12(dna!1),Ste4_gene(promoter!1) -> Ste12(dna),Ste4_gene(promoter) @ 0.03
'+heterotrimer' -> Ste4(gpa1!1,ste5,ste20,state~reg),Gpa1(ste4!1,ste2,nuc~GDP) @ 0.495
'+Ste4' Ste12(dna!1,dig1,dig2,mapk),Ste4_gene(promoter!1) -> Ste12(dna!1,dig1,dig2,mapk),Ste4_gene(promoter!1),Ste4(gpa1,ste5,ste20,state~synth) @ 18
'-Sst2 Ref1' Sst2(S539~u) -> @ 0.00039
'-Sst2 Ref2' Sst2(S539~p) -> @ 0.000585
'Ste12.Sst2_gene' Ste12(dna),Sst2_gene(promoter) -> Ste12(dna!1),Sst2_gene(promoter!1) @ 2.145e-05
'Ste12...Sst2_gene' Ste12(dna!1),Sst2_gene(promoter!1) -> Ste12(dna),Sst2_gene(promoter) @ 0.03
'+Sst2' -> Sst2(ste2,mapk,S539~u) @ 0.78
'+Sst2 Ref1' Ste12(dig1,dig2,mapk,dna!1),Sst2_gene(promoter!1) -> Ste12(dig1,dig2,mapk,dna!1),Sst2_gene(promoter!1),Sst2(ste2,mapk,S539~u) @ 1.5

# Chapter 'MAPK cascade activation'
'Ste4.Ste20' Ste20(ste4),Ste4(gpa1,ste20) -> Ste20(ste4!1),Ste4(gpa1,ste20!1) @ 8.595e-05
'Ste4...Ste20' Ste20(ste4!1),Ste4(gpa1,ste20!1) -> Ste20(ste4),Ste4(gpa1,ste20) @ 0.8
'Ste4.Ste5 Ref1' Ste5(ste4,ste5!1,loc~c),Ste4(ste5!2),Ste4(ste5,gpa1),Ste5(ste5!1,ste4!2,loc~c) -> Ste5(ste4!3,ste5!1,loc~c),Ste4(ste5!2),Ste4(ste5!3,gpa1),Ste5(ste5!1,ste4!2,loc~c) @ 0.001725
'Ste4.Ste5 Ref2' Ste5(ste5!1,ste4,loc~c),Ste5(ste5!1,ste4,loc~c),Ste4(ste5,gpa1) -> Ste5(ste5!1,ste4!3,loc~c),Ste5(ste5!1,ste4,loc~c),Ste4(ste5!3,gpa1) @ 8.595e-05
'Ste4.Ste5 Ref3' Ste5(ste5,ste4,loc~c),Ste4(gpa1,ste5) -> Ste5(ste5,ste4!3,loc~c),Ste4(gpa1,ste5!3) @ 8.595e-05
'Ste4...Ste5 Ref1' Ste4(ste5!1),Ste5(ste4!1,ste5) -> Ste4(ste5),Ste5(ste4,ste5) @ 0.2
'Ste4...Ste5 Ref2' Ste4(ste5!1),Ste5(ste4!1,ste5!2),Ste5(ste5!2) -> Ste4(ste5),Ste5(ste4,ste5!2),Ste5(ste5!2) @ 0.02
'Ste5.Ste5 Ref1' Ste5(ste5,ste4,loc~c),Ste5(ste5,ste4,loc~c) -> Ste5(ste5!3,ste4,loc~c),Ste5(ste5!3,ste4,loc~c) @ 8.595e-05
'Ste5.Ste5 Ref2' Ste5(ste5,ste4!1,loc~c),Ste5(ste5,ste4,loc~c),Ste4(ste5!1) -> Ste5(ste5!1,ste4!2,loc~c),Ste5(ste5!1,ste4,loc~c),Ste4(ste5!2) @ 8.595e-05
'Ste5.Ste5 Ref3' Ste4(ste5!2),Ste5(ste5,ste4!2,loc~c),Ste5(ste5,ste4!1,loc~c),Ste4(ste5!1) -> Ste4(ste5!3),Ste5(ste5!1,ste4!3,loc~c),Ste5(ste5!1,ste4!2,loc~c),Ste4(ste5!2) @ 0.001725
'Ste5...Ste5 Ref1' Ste5(ste5!1,ste4),Ste5(ste5!1,ste4) -> Ste5(ste5,ste4),Ste5(ste5,ste4) @ 0.075
'Ste5...Ste5 Ref2' Ste5(ste4!2,ste5!1),Ste5(ste5!1,ste4),Ste4(ste5!2) -> Ste5(ste4!2,ste5),Ste5(ste5,ste4),Ste4(ste5!2) @ 0.0075
'Ste5...Ste5 Ref3' Ste5(ste4!3,ste5!1),Ste5(ste5!1,ste4!2),Ste4(ste5!3),Ste4(ste5!2) -> Ste5(ste4!3,ste5),Ste5(ste5,ste4!2),Ste4(ste5!3),Ste4(ste5!2) @ 0.0005 
'Ste5.Ste11' Ste5(ste11,loc~c),Ste11(ste5) -> Ste5(ste11!1,loc~c),Ste11(ste5!1) @ 8.595e-05
'Ste5...Ste11' Ste5(ste11!1),Ste11(ste5!1) -> Ste5(ste11),Ste11(ste5) @ 0.1605
'Ste11_p' Ste4(ste20!1,ste5!2),Ste20(ste4!1),Ste11(ste5!3,S302_S306_S307~u),Ste5(ste4!2,ste11!3) -> Ste4(ste20!1,ste5!2),Ste20(ste4!1),Ste11(ste5!3,S302_S306_S307~p),Ste5(ste4!2,ste11!3) @ 0.495
'Ste11_pp' Ste20(ste4!1),Ste4(ste20!1,ste5!2),Ste11(ste5!3,S302_S306_S307~p),Ste5(ste4!2,ste11!3) -> Ste20(ste4!1),Ste4(ste20!1,ste5!2),Ste11(ste5!3,S302_S306_S307~pp),Ste5(ste4!2,ste11!3) @ 0.495
'Ste11_ppp' Ste20(ste4!1),Ste4(ste20!1,ste5!2),Ste11(ste5!3,S302_S306_S307~pp),Ste5(ste4!2,ste11!3) -> Ste20(ste4!1),Ste4(ste20!1,ste5!2),Ste11(ste5!3,S302_S306_S307~ppp),Ste5(ste4!2,ste11!3) @ 0.495
'Ste5.Ste7 Ref1' Ste5(ste7,loc~c,T287~u),Ste7(ste5) -> Ste5(ste7!1,loc~c,T287~u),Ste7(ste5!1) @ 8.595e-05
'Ste5.Ste7 Ref2' Ste5(ste7,loc~c,T287~p),Ste7(ste5) -> Ste5(ste7!1,loc~c,T287~p),Ste7(ste5!1) @ 8.595e-07
'Ste5...Ste7' Ste5(ste7!1),Ste7(ste5!1) -> Ste5(ste7),Ste7(ste5) @ 0.153
'Ste7_p Ref1' Ste7(S359_T363~u,ste5!1),Ste5(ste11!3,ste5!2,ste4!4),Ste5(ste5!2,ste7!1,ste4),Ste11(ste5!3,S302_S306_S307~pp),Ste4(ste5!4) -> Ste7(S359_T363~p,ste5!1),Ste5(ste11!3,ste5!2,ste4!4),Ste5(ste5!2,ste7!1,ste4),Ste11(ste5!3,S302_S306_S307~pp),Ste4(ste5!4) @ 0.495
'Ste7_p Ref2' Ste7(S359_T363~u,ste5!1),Ste5(ste11!3,ste5!2,ste4),Ste5(ste5!2,ste7!1,ste4!4),Ste11(ste5!3,S302_S306_S307~pp),Ste4(ste5!4) -> Ste7(S359_T363~p,ste5!1),Ste5(ste11!3,ste5!2,ste4),Ste5(ste5!2,ste7!1,ste4!4),Ste11(ste5!3,S302_S306_S307~pp),Ste4(ste5!4) @ 0.495
'Ste7_p Ref3' Ste7(S359_T363~u,ste5!1),Ste5(ste11!3,ste5!2,ste4!5),Ste5(ste5!2,ste7!1,ste4!4),Ste11(ste5!3,S302_S306_S307~pp),Ste4(ste5!4),Ste4(ste5!5) -> Ste7(S359_T363~p,ste5!1),Ste5(ste11!3,ste5!2,ste4!5),Ste5(ste5!2,ste7!1,ste4!4),Ste11(ste5!3,S302_S306_S307~pp),Ste4(ste5!4),Ste4(ste5!5) @ 0.495
'Ste7_p Ref4' Ste7(S359_T363~u,ste5!1),Ste5(ste11!3,ste5!2,ste4!4),Ste5(ste5!2,ste7!1,ste4),Ste11(ste5!3,S302_S306_S307~ppp),Ste4(ste5!4) -> Ste7(S359_T363~p,ste5!1),Ste5(ste11!3,ste5!2,ste4!4),Ste5(ste5!2,ste7!1,ste4),Ste11(ste5!3,S302_S306_S307~ppp),Ste4(ste5!4) @ 0.495
'Ste7_p Ref5' Ste5(ste11!3,ste5!2,ste4),Ste5(ste5!2,ste7!1,ste4!4),Ste11(ste5!3,S302_S306_S307~ppp),Ste4(ste5!4),Ste7(S359_T363~u,ste5!1) -> Ste5(ste11!3,ste5!2,ste4),Ste5(ste5!2,ste7!1,ste4!4),Ste11(ste5!3,S302_S306_S307~ppp),Ste4(ste5!4),Ste7(S359_T363~p,ste5!1) @ 0.495
'Ste7_p Ref6' Ste7(S359_T363~u,ste5!1),Ste5(ste11!3,ste5!2,ste4!5),Ste5(ste5!2,ste7!1,ste4!4),Ste11(ste5!3,S302_S306_S307~ppp),Ste4(ste5!4),Ste4(ste5!5) -> Ste7(S359_T363~p,ste5!1),Ste5(ste11!3,ste5!2,ste4!5),Ste5(ste5!2,ste7!1,ste4!4),Ste11(ste5!3,S302_S306_S307~ppp),Ste4(ste5!4),Ste4(ste5!5) @ 0.495
'Ste7_pp Ref1' Ste7(S359_T363~p,ste5!1),Ste5(ste11!3,ste5!2,ste4!4),Ste5(ste5!2,ste7!1,ste4),Ste11(ste5!3,S302_S306_S307~pp),Ste4(ste5!4) -> Ste7(S359_T363~pp,ste5!1),Ste5(ste11!3,ste5!2,ste4!4),Ste5(ste5!2,ste7!1,ste4),Ste11(ste5!3,S302_S306_S307~pp),Ste4(ste5!4) @ 0.495
'Ste7_pp Ref2' Ste7(S359_T363~p,ste5!1),Ste5(ste11!3,ste5!2,ste4),Ste5(ste5!2,ste7!1,ste4!4),Ste11(ste5!3,S302_S306_S307~pp),Ste4(ste5!4) -> Ste7(S359_T363~pp,ste5!1),Ste5(ste11!3,ste5!2,ste4),Ste5(ste5!2,ste7!1,ste4!4),Ste11(ste5!3,S302_S306_S307~pp),Ste4(ste5!4) @ 0.495
'Ste7_pp Ref3' Ste7(S359_T363~p,ste5!1),Ste5(ste11!3,ste5!2,ste4!5),Ste5(ste5!2,ste7!1,ste4!4),Ste11(ste5!3,S302_S306_S307~pp),Ste4(ste5!4),Ste4(ste5!5) -> Ste7(S359_T363~pp,ste5!1),Ste5(ste11!3,ste5!2,ste4!5),Ste5(ste5!2,ste7!1,ste4!4),Ste11(ste5!3,S302_S306_S307~pp),Ste4(ste5!4),Ste4(ste5!5) @ 0.495
'Ste7_pp Ref4' Ste7(S359_T363~p,ste5!1),Ste5(ste11!3,ste5!2,ste4!4),Ste5(ste5!2,ste7!1,ste4),Ste11(ste5!3,S302_S306_S307~ppp),Ste4(ste5!4) -> Ste7(S359_T363~pp,ste5!1),Ste5(ste11!3,ste5!2,ste4!4),Ste5(ste5!2,ste7!1,ste4),Ste11(ste5!3,S302_S306_S307~ppp),Ste4(ste5!4) @ 0.495
'Ste7_pp Ref5' Ste5(ste11!3,ste5!2,ste4),Ste5(ste5!2,ste7!1,ste4!4),Ste11(ste5!3,S302_S306_S307~ppp),Ste4(ste5!4),Ste7(S359_T363~p,ste5!1) -> Ste5(ste11!3,ste5!2,ste4),Ste5(ste5!2,ste7!1,ste4!4),Ste11(ste5!3,S302_S306_S307~ppp),Ste4(ste5!4),Ste7(S359_T363~pp,ste5!1) @ 0.495
'Ste7_pp Ref6' Ste7(S359_T363~p,ste5!1),Ste5(ste11!3,ste5!2,ste4!5),Ste5(ste5!2,ste7!1,ste4!4),Ste11(ste5!3,S302_S306_S307~ppp),Ste4(ste5!4),Ste4(ste5!5) -> Ste7(S359_T363~pp,ste5!1),Ste5(ste11!3,ste5!2,ste4!5),Ste5(ste5!2,ste7!1,ste4!4),Ste11(ste5!3,S302_S306_S307~ppp),Ste4(ste5!4),Ste4(ste5!5) @ 0.495
'Fus3.Ste7' Ste7(mapk),Fus3(dock) -> Ste7(mapk!1),Fus3(dock!1) @ 4.35e-06
'Fus3...Ste7' Ste7(mapk!1),Fus3(dock!1) -> Ste7(mapk),Fus3(dock) @ 0.0075
'Fus3@T180_p Ref1' Ste5(ste7!1),Ste7(mapk!2,ste5!1,S359_T363~pp),Fus3(dock!2,T180~u,Y182~u) -> Ste5(ste7!1),Ste7(mapk!2,ste5!1,S359_T363~pp),Fus3(dock!2,T180~p,Y182~u) @ 7.5
'Fus3@T180_p Ref2' Ste5(ste7!1),Ste7(mapk!2,ste5!1,S359_T363~pp),Fus3(dock!2,T180~u,Y182~p) -> Ste5(ste7!1),Ste7(mapk!2,ste5!1,S359_T363~pp),Fus3(dock!2,T180~p,Y182~p) @ 7.5
'Fus3@Y182_p Ref1' Ste5(ste7!1),Ste7(mapk!2,ste5!1,S359_T363~pp),Fus3(dock!2,T180~u,Y182~u) -> Ste5(ste7!1),Ste7(mapk!2,ste5!1,S359_T363~pp),Fus3(dock!2,T180~u,Y182~p) @ 7.5
'Fus3@Y182_p Ref2' Ste5(ste7!1),Ste7(mapk!2,ste5!1,S359_T363~pp),Fus3(dock!2,T180~p,Y182~u) -> Ste5(ste7!1),Ste7(mapk!2,ste5!1,S359_T363~pp),Fus3(dock!2,T180~p,Y182~p) @ 7.5
'Ste5.Fus3' Fus3(dock),Ste5(mapk,loc~c) -> Fus3(dock!1),Ste5(mapk!1,loc~c) @ 8.595e-05
'Ste5...Fus3' Fus3(dock!1),Ste5(mapk!1) -> Fus3(dock),Ste5(mapk) @ 1.425
'Fus3@Y182_p (autophosph)' Ste5(mapk!1),Fus3(dock!1,Y182~u) -> Ste5(mapk!1),Fus3(dock!1,Y182~p) @ 0.000435
'Kss1.Ste7' Ste7(mapk),Kss1(dock) -> Ste7(mapk!1),Kss1(dock!1) @ 4.35e-06
'Kss1...Ste7' Ste7(mapk!1),Kss1(dock!1) -> Ste7(mapk),Kss1(dock) @ 0.0075
'Kss1@T183_p Ref1' Ste7(mapk!2,S359_T363~pp),Kss1(dock!2,Y185~u,T183~u) -> Ste7(mapk!2,S359_T363~pp),Kss1(dock!2,Y185~u,T183~p) @ 1.5
'Kss1@T183_p Ref2' Ste7(mapk!2,S359_T363~pp),Kss1(dock!2,Y185~p,T183~u) -> Ste7(mapk!2,S359_T363~pp),Kss1(dock!2,Y185~p,T183~p) @ 1.5
'Kss1@Y185_p Ref1' Ste7(mapk!2,S359_T363~pp),Kss1(dock!2,Y185~u,T183~u) -> Ste7(mapk!2,S359_T363~pp),Kss1(dock!2,Y185~p,T183~u) @ 1.5
'Kss1@Y185_p Ref2' Ste7(mapk!2,S359_T363~pp),Kss1(dock!2,Y185~u,T183~p) -> Ste7(mapk!2,S359_T363~pp),Kss1(dock!2,Y185~p,T183~p) @ 1.5
'Ste5.Kss1' Kss1(dock),Ste5(mapk,loc~c) -> Kss1(dock!1),Ste5(mapk!1,loc~c) @ 8.595e-05
'Ste5...Kss1' Kss1(dock!1),Ste5(mapk!1) -> Kss1(dock),Ste5(mapk) @ 1.425
'Kss1@Y185_p (autophosph)' Ste5(mapk!1),Kss1(dock!1,Y185~u) -> Ste5(mapk!1),Kss1(dock!1,Y185~p) @ 0.000435

# Chapter 'MAPKKK and MAPKK regulation
'deph Ste11_pp' Ste11(S302_S306_S307~ppp) -> Ste11(S302_S306_S307~pp) @ 0.00087
'deph Ste11_p' Ste11(S302_S306_S307~pp) -> Ste11(S302_S306_S307~p) @ 0.00087
'deph Ste11_u' Ste11(S302_S306_S307~p) -> Ste11(S302_S306_S307~u) @ 0.00087
'Ste11@degradation_u' Ste11(degradation~p) -> Ste11(degradation~u) @ 0.00087
'Ste11.Fus3' Fus3(dock),Ste11(mapk,degradation~u) -> Fus3(dock!1),Ste11(mapk!1,degradation~u) @ 8.595e-05
'Ste11...Fus3 Ref1' Fus3(dock!1,T180~u,Y182~u),Ste11(mapk!1) -> Fus3(dock,T180~u,Y182~u),Ste11(mapk) @ 1.5
'Ste11...Fus3 Ref2' Fus3(dock!1,T180~p,Y182~u),Ste11(mapk!1) -> Fus3(dock,T180~p,Y182~u),Ste11(mapk) @ 0.75
'Ste11...Fus3 Ref3' Fus3(dock!1,T180~u,Y182~p),Ste11(mapk!1) -> Fus3(dock,T180~u,Y182~p),Ste11(mapk) @ 0.75
'Ste11...Fus3 Ref4' Fus3(dock!1,T180~p,Y182~p),Ste11(mapk!1) -> Fus3(dock,T180~p,Y182~p),Ste11(mapk) @ 0.375
'Ste11@degradation_p...Kss1' Ste11(mapk!1,degradation~u),Kss1(dock!1,Y185~p,T183~p) -> Ste11(mapk,degradation~p),Kss1(dock,Y185~p,T183~p) @ 1.5
'Ste11.Kss1' Kss1(dock),Ste11(mapk,degradation~u) -> Kss1(dock!1),Ste11(mapk!1,degradation~u) @ 8.595e-05
'Ste11...Kss1 Ref1' Kss1(dock!1,T183~u,Y185~u),Ste11(mapk!1) -> Kss1(dock,T183~u,Y185~u),Ste11(mapk) @ 1.5
'Ste11...Kss1 Ref2' Kss1(dock!1,T183~p,Y185~u),Ste11(mapk!1) -> Kss1(dock,T183~p,Y185~u),Ste11(mapk) @ 0.75
'Ste11...Kss1 Ref3' Kss1(dock!1,T183~u,Y185~p),Ste11(mapk!1) -> Kss1(dock,T183~u,Y185~p),Ste11(mapk) @ 0.75
'Ste11...Kss1 Ref4' Kss1(dock!1,T183~p,Y185~p),Ste11(mapk!1) -> Kss1(dock,T183~p,Y185~p),Ste11(mapk) @ 0.375
'Ste11@degradation_p...Fus3' Ste11(mapk!1,degradation~u),Fus3(dock!1,Y182~p,T180~p) -> Ste11(mapk,degradation~p),Fus3(dock,Y182~p,T180~p) @ 1.5
'-Ste11' Ste11(degradation~p) -> @ 0.00075
'deph Ste7_p' Ste7(S359_T363~pp) -> Ste7(S359_T363~p) @ 0.00087
'deph Ste7_u' Ste7(S359_T363~p) -> Ste7(S359_T363~u) @ 0.00087

# Chapter 'MAPK regulation
'Fus3@T180_u' Fus3(T180~p) -> Fus3(T180~u) @ 0.00087
'Fus3@Y182_u' Fus3(Y182~p) -> Fus3(Y182~u) @ 0.00087
'Kss1@T183_u' Kss1(T183~p) -> Kss1(T183~u) @ 0.00087
'Kss1@Y185_u' Kss1(Y185~p) -> Kss1(Y185~u) @ 0.00087
'Msg5.Fus3' Fus3(dock),Msg5(mapk) -> Fus3(dock!1),Msg5(mapk!1) @ 8.595e-05
'Msg5...Fus3 Ref1' Fus3(dock!1,Y182~u,T180~u),Msg5(mapk!1) -> Fus3(dock,Y182~u,T180~u),Msg5(mapk) @ 7.5
'Msg5...Fus3 Ref2' Fus3(dock!1,Y182~p,T180~u),Msg5(mapk!1) -> Fus3(dock,Y182~p,T180~u),Msg5(mapk) @ 3
'Msg5...Fus3 Ref3' Msg5(mapk!1),Fus3(dock!1,T180~p,Y182~u) -> Msg5(mapk),Fus3(dock,T180~p,Y182~u) @ 3
'Msg5...Fus3 Ref4' Msg5(mapk!1),Fus3(dock!1,T180~p,Y182~p) -> Msg5(mapk),Fus3(dock,T180~p,Y182~p) @ 3
'Msg5...Fus3@T180_u' Msg5(mapk!1),Fus3(dock!1,T180~p) -> Msg5(mapk),Fus3(dock,T180~u) @ 0.12
'Msg5...Fus3@Y182_u' Fus3(dock!1,Y182~p),Msg5(mapk!1) -> Fus3(dock,Y182~u),Msg5(mapk) @ 0.12
'Msg5.Kss1' Kss1(dock),Msg5(mapk) -> Kss1(dock!1),Msg5(mapk!1) @ 8.595e-05
'Msg5...Kss1 Ref1' Msg5(mapk!1),Kss1(dock!1,T183~u,Y185~u) -> Msg5(mapk),Kss1(dock,T183~u,Y185~u) @ 1.2
'Msg5...Kss1 Ref2' Msg5(mapk!1),Kss1(dock!1,T183~u,Y185~p) -> Msg5(mapk),Kss1(dock,T183~u,Y185~p) @ 0.12
'Msg5...Kss1 Ref3' Msg5(mapk!1),Kss1(dock!1,T183~p,Y185~u) -> Msg5(mapk),Kss1(dock,T183~p,Y185~u) @ 0.12
'Msg5...Kss1 Ref4' Msg5(mapk!1),Kss1(dock!1,T183~p,Y185~p) -> Msg5(mapk),Kss1(dock,T183~p,Y185~p) @ 0.12
'Msg5...Kss1@T183_u' Msg5(mapk!1),Kss1(dock!1,T183~p) -> Msg5(mapk),Kss1(dock,T183~u) @ 0.12
'Msg5...Kss1@Y185_u' Msg5(mapk!1),Kss1(dock!1,Y185~p) -> Msg5(mapk),Kss1(dock,Y185~u) @ 0.12
'Ptp.Fus3' Fus3(dock),Ptp(mapk) -> Fus3(dock!1),Ptp(mapk!1) @ 8.595e-05
'Ptp...Fus3 Ref1' Ptp(mapk!1),Fus3(dock!1,Y182~u) -> Ptp(mapk),Fus3(dock,Y182~u) @ 1.5
'Ptp...Fus3 Ref2' Ptp(mapk!1),Fus3(dock!1,Y182~p) -> Ptp(mapk),Fus3(dock,Y182~p) @ 0.3
'Ptp...Fus3@Y182_u' Ptp(mapk!1),Fus3(dock!1,Y182~p) -> Ptp(mapk),Fus3(dock,Y182~u) @ 1.2
'Ptp.Kss1' Kss1(dock),Ptp(mapk) -> Kss1(dock!1),Ptp(mapk!1) @ 8.595e-05
'Ptp...Kss1 Ref1' Ptp(mapk!1),Kss1(dock!1,Y185~u) -> Ptp(mapk),Kss1(dock,Y185~u) @ 0.15
'Ptp...Kss1 Ref2' Ptp(mapk!1),Kss1(dock!1,Y185~p) -> Ptp(mapk),Kss1(dock,Y185~p) @ 0.03
'Ptp...Kss1@Y185_u' Ptp(mapk!1),Kss1(dock!1,Y185~p) -> Ptp(mapk),Kss1(dock,Y185~u) @ 0.12
'-Fus3' Fus3() -> @ 0.000192
'Ste12.Fus3_gene' Ste12(dna),Fus3_gene(promoter) -> Ste12(dna!1),Fus3_gene(promoter!1) @ 2.145e-05
'Ste12...Fus3_gene' Ste12(dna!1),Fus3_gene(promoter!1) -> Ste12(dna),Fus3_gene(promoter) @ 0.03
'+Fus3' -> Fus3(dock,T180~u,Y182~u) @ 3.9
'+Fus3 Ref1' Ste12(dig1,dig2,mapk,dna!1),Fus3_gene(promoter!1) -> Ste12(dig1,dig2,mapk,dna!1),Fus3_gene(promoter!1),Fus3(dock,T180~u,Y182~u) @ 15
'-Msg5' Msg5() -> @ 0.000795
'Ste12.Msg5_gene' Ste12(dna),Msg5_gene(promoter) -> Ste12(dna!1),Msg5_gene(promoter!1) @ 2.145e-05
'Ste12...Msg5_gene' Ste12(dna!1),Msg5_gene(promoter!1) -> Ste12(dna),Msg5_gene(promoter) @ 0.03
'+Msg5' -> Msg5(mapk) @ 0.0795
'+Msg5 Ref1' Ste12(dig1,dig2,mapk,dna!1),Msg5_gene(promoter!1) -> Ste12(dig1,dig2,mapk,dna!1),Msg5_gene(promoter!1),Msg5(mapk) @ 0.63

#Gene expression repression
'Dig1.Ste12' Dig1(ste12),Ste12(dig1) -> Dig1(ste12!1),Ste12(dig1!1) @ 0.000855
'Dig1...Ste12 Ref1' Dig1(ste12!1,activation~p),Ste12(dig1!1,dig2,mapk) -> Dig1(ste12,activation~p),Ste12(dig1,dig2,mapk) @ 30
'Dig1...Ste12 Ref2' Dig1(ste12!1,activation~p),Ste12(dig1!1,dig2!2,mapk),Dig2(ste12!2) -> Dig1(ste12,activation~p),Ste12(dig1,dig2!2,mapk),Dig2(ste12!2) @ 3
'Dig1...Ste12 Ref3' Dig1(ste12!1,activation~p),Ste12(dig1!1,dig2,mapk!_) -> Dig1(ste12,activation~p),Ste12(dig1,dig2,mapk!_) @ 3
'Dig1...Ste12 Ref4' Dig1(ste12!1,activation~p),Ste12(dig1!1,dig2!2,mapk!_),Dig2(ste12!2) -> Dig1(ste12,activation~p),Ste12(dig1,dig2!2,mapk!_),Dig2(ste12!2) @ 0.03
'Dig2.Ste12' Ste12(dig2),Dig2(ste12) -> Ste12(dig2!1),Dig2(ste12!1) @ 0.000855
'Dig2...Ste12 Ref1' Dig2(ste12!1,activation~p),Ste12(dig1,dig2!1) -> Dig2(ste12,activation~p),Ste12(dig1,dig2) @ 30
'Dig2...Ste12 Ref2' Ste12(dig1!1,dig2!2),Dig1(ste12!1),Dig2(ste12!2,activation~p) -> Ste12(dig1!1,dig2),Dig1(ste12!1),Dig2(ste12,activation~p) @ 3
'Fus3.Ste12' Fus3(dock),Ste12(mapk) -> Fus3(dock!1),Ste12(mapk!1) @ 8.595e-05
'Fus3...Ste12 Ref1' Ste12(mapk!1,dig1),Fus3(dock!1,T180~u,Y182~u) -> Ste12(mapk,dig1),Fus3(dock,T180~u,Y182~u) @ 3
'Fus3...Ste12 Ref2' Ste12(mapk!1,dig1),Fus3(dock!1,T180~u,Y182~p) -> Ste12(mapk,dig1),Fus3(dock,T180~u,Y182~p) @ 15
'Fus3...Ste12 Ref3' Ste12(mapk!1,dig1),Fus3(dock!1,T180~p,Y182~u) -> Ste12(mapk,dig1),Fus3(dock,T180~p,Y182~u) @ 15
'Fus3...Ste12 Ref4' Ste12(mapk!1,dig1),Fus3(dock!1,T180~p,Y182~p) -> Ste12(mapk,dig1),Fus3(dock,T180~p,Y182~p) @ 75
'Fus3...Ste12 Ref5' Ste12(mapk!1,dig1!2),Dig1(ste12!2),Fus3(dock!1,T180~u,Y182~u) -> Ste12(mapk,dig1!1),Dig1(ste12!1),Fus3(dock,T180~u,Y182~u) @ 0.3
'Fus3...Ste12 Ref6' Ste12(mapk!1,dig1!2),Dig1(ste12!2),Fus3(dock!1,T180~u,Y182~p) -> Ste12(mapk,dig1!1),Dig1(ste12!1),Fus3(dock,T180~u,Y182~p) @ 1.5
'Fus3...Ste12 Ref7' Ste12(mapk!1,dig1!2),Dig1(ste12!2),Fus3(dock!1,T180~p,Y182~u) -> Ste12(mapk,dig1!1),Dig1(ste12!1),Fus3(dock,T180~p,Y182~u) @ 1.5
'Fus3...Ste12 Ref8' Ste12(mapk!1,dig1!2),Dig1(ste12!2),Fus3(dock!1,T180~p,Y182~p) -> Ste12(mapk,dig1!1),Dig1(ste12!1),Fus3(dock,T180~p,Y182~p) @ 7.5
'Kss1.Ste12' Kss1(dock),Ste12(mapk) -> Kss1(dock!1),Ste12(mapk!1) @ 8.595e-05
'Kss1...Ste12 Ref1' Ste12(mapk!1,dig1),Kss1(dock!1,T183~u,Y185~u) -> Ste12(mapk,dig1),Kss1(dock,T183~u,Y185~u) @ 0.75
'Kss1...Ste12 Ref2' Ste12(mapk!1,dig1),Kss1(dock!1,T183~u,Y185~p) -> Ste12(mapk,dig1),Kss1(dock,T183~u,Y185~p) @ 3.75
'Kss1...Ste12 Ref3' Ste12(mapk!1,dig1),Kss1(dock!1,T183~p,Y185~u) -> Ste12(mapk,dig1),Kss1(dock,T183~p,Y185~u) @ 3.75
'Kss1...Ste12 Ref4' Ste12(mapk!1,dig1),Kss1(dock!1,T183~p,Y185~p) -> Ste12(mapk,dig1),Kss1(dock,T183~p,Y185~p) @ 18.75
'Kss1...Ste12 Ref5' Ste12(mapk!1,dig1!2),Dig1(ste12!2),Kss1(dock!1,T183~u,Y185~u) -> Ste12(mapk,dig1!1),Dig1(ste12!1),Kss1(dock,T183~u,Y185~u) @ 0.075
'Kss1...Ste12 Ref6' Ste12(mapk!1,dig1!2),Dig1(ste12!2),Kss1(dock!1,T183~u,Y185~p) -> Ste12(mapk,dig1!1),Dig1(ste12!1),Kss1(dock,T183~u,Y185~p) @ 0.375
'Kss1...Ste12 Ref7' Ste12(mapk!1,dig1!2),Dig1(ste12!2),Kss1(dock!1,T183~p,Y185~u) -> Ste12(mapk,dig1!1),Dig1(ste12!1),Kss1(dock,T183~p,Y185~u) @ 0.375
'Kss1...Ste12 Ref8' Ste12(mapk!1,dig1!2),Dig1(ste12!2),Kss1(dock!1,T183~p,Y185~p) -> Ste12(mapk,dig1!1),Dig1(ste12!1),Kss1(dock,T183~p,Y185~p) @ 1.5

#Gene expression activation
'Fus3.Dig1' Dig1(mapk,activation~u), Fus3(dock) -> Dig1(mapk!1,activation~u), Fus3(dock!1) @ 8.595e-05
'Fus3...Dig1-Refinement (1)' Dig1(mapk!1), Fus3(dock!1,T180~u,Y182~u) -> Dig1(mapk), Fus3(dock,T180~u,Y182~u) @ 4.5
'Fus3...Dig1-Refinement (2)' Dig1(mapk!1), Fus3(dock!1,T180~u,Y182~p) -> Dig1(mapk), Fus3(dock,T180~u,Y182~p) @ 2.25
'Fus3...Dig1-Refinement (3)' Dig1(mapk!1), Fus3(dock!1,T180~p,Y182~u) -> Dig1(mapk), Fus3(dock,T180~p,Y182~u) @ 2.25
'Fus3...Dig1-Refinement (4)' Dig1(mapk!1), Fus3(dock!1,T180~p,Y182~p) -> Dig1(mapk), Fus3(dock,T180~p,Y182~p) @ 1.125
'Fus3...Dig1@activation_p' Dig1(mapk!1,activation~u), Fus3(dock!1,T180~p,Y182~p) -> Dig1(mapk,activation~p), Fus3(dock,T180~p,Y182~p) @ 1.5
'Kss1.Dig1' Kss1(dock), Dig1(mapk,activation~u) -> Kss1(dock!1), Dig1(mapk!1,activation~u) @ 8.595e-06
'Kss1...Dig1-Refinement (1)' Dig1(mapk!1), Kss1(dock!1,Y185~u,T183~u) -> Dig1(mapk), Kss1(dock,Y185~u,T183~u) @ 7.5
'Kss1...Dig1-Refinement (2)' Dig1(mapk!1), Kss1(dock!1,Y185~u,T183~p) -> Dig1(mapk), Kss1(dock,Y185~u,T183~p) @ 3.75
'Kss1...Dig1-Refinement (3)' Dig1(mapk!1), Kss1(dock!1,Y185~p,T183~u) -> Dig1(mapk), Kss1(dock,Y185~p,T183~u) @ 3.75
'Kss1...Dig1-Refinement (4)' Dig1(mapk!1), Kss1(dock!1,Y185~p,T183~p) -> Dig1(mapk), Kss1(dock,Y185~p,T183~p) @ 1.875
'Kss1...Dig1@activation_p' Kss1(dock!1,Y185~p,T183~p), Dig1(mapk!1,activation~u) -> Kss1(dock,Y185~p,T183~p), Dig1(mapk,activation~p) @ 1.5
'Fus3.Dig2' Fus3(dock), Dig2(mapk,activation~u) -> Fus3(dock!1), Dig2(mapk!1,activation~u) @ 8.595e-05
'Fus3...Dig2-Refinement (1)' Dig2(mapk!1), Fus3(dock!1,T180~u,Y182~u) -> Dig2(mapk), Fus3(dock,T180~u,Y182~u) @ 1.5
'Fus3...Dig2-Refinement (2)' Dig2(mapk!1), Fus3(dock!1,T180~u,Y182~p) -> Dig2(mapk), Fus3(dock,T180~u,Y182~p) @ 0.75
'Fus3...Dig2-Refinement (3)' Dig2(mapk!1), Fus3(dock!1,T180~p,Y182~u) -> Dig2(mapk), Fus3(dock,T180~p,Y182~u) @ 0.75
'Fus3...Dig2-Refinement (4)' Dig2(mapk!1), Fus3(dock!1,T180~p,Y182~p) -> Dig2(mapk), Fus3(dock,T180~p,Y182~p) @ 0.375
'Fus3...Dig2@activation_p' Dig2(mapk!1,activation~u), Fus3(dock!1,T180~p,Y182~p) -> Dig2(mapk,activation~p), Fus3(dock,T180~p,Y182~p) @ 1.5
'Kss1.Dig2' Dig2(mapk,activation~u), Kss1(dock) -> Dig2(mapk!1,activation~u), Kss1(dock!1) @ 8.595e-06
'Kss1...Dig2-Refinement (1)' Dig2(mapk!1), Kss1(dock!1,Y185~u,T183~u) -> Dig2(mapk), Kss1(dock,Y185~u,T183~u) @ 2.55
'Kss1...Dig2-Refinement (2)' Dig2(mapk!1), Kss1(dock!1,Y185~u,T183~p) -> Dig2(mapk), Kss1(dock,Y185~u,T183~p) @ 1.275
'Kss1...Dig2-Refinement (3)' Dig2(mapk!1), Kss1(dock!1,Y185~p,T183~u) -> Dig2(mapk), Kss1(dock,Y185~p,T183~u) @ 1.275
'Kss1...Dig2-Refinement (4)' Dig2(mapk!1), Kss1(dock!1,Y185~p,T183~p) -> Dig2(mapk), Kss1(dock,Y185~p,T183~p) @ 0.645
'Kss1...Dig2@activation_p' Kss1(dock!1,Y185~p,T183~p), Dig2(mapk!1,activation~u) -> Kss1(dock,Y185~p,T183~p), Dig2(mapk,activation~p) @ 1.5

#Gene expression regulation
'Dig1@activation_u' Dig1(activation~p) -> Dig1(activation~u) @ 0.00087
'Dig2@activation_u' Dig2(activation~p) -> Dig2(activation~u) @ 0.00087
'-Dig2' Dig2() -> @ 0.000192
'Ste12.Dig2_gene' Ste12(dna), Dig2_gene(promoter) -> Ste12(dna!1), Dig2_gene(promoter!1) @ 2.145e-05
'Ste12...Dig2_gene' Ste12(dna!1), Dig2_gene(promoter!1) -> Ste12(dna), Dig2_gene(promoter) @ 0.03
'+Dig2' -> Dig2(mapk,ste12,activation~u) @ 0.24
'+Dig2 Ref1' Ste12(dig1,dig2,mapk,dna!1),Dig2_gene(promoter!1) -> Ste12(dig1,dig2,mapk,dna!1),Dig2_gene(promoter!1),Dig2(mapk,ste12,activation~u) @ 0.45
'Ste12.Ste12_gene' Ste12(dna), Ste12_gene(promoter) -> Ste12(dna!1), Ste12_gene(promoter!1) @ 2.145e-05
'Ste12...Ste12_gene' Ste12(dna!1), Ste12_gene(promoter!1) -> Ste12(dna), Ste12_gene(promoter) @ 0.03
'+Ste12' Ste12(dig1,dig2,mapk,dna!1),Ste12_gene(promoter!1) -> Ste12(dig1,dig2,mapk,dna!1),Ste12_gene(promoter!1),Ste12(dig1,dig2,mapk,dna) @ 0.45

#hyperphosphorylation rules
'Ste7pp...Ste5' Ste7(ste5!2,S359_T363~pp,mapk!1),Ste5(ste7!2),Fus3(dock!1,T180~p,Y182~p) -> Ste7(ste5,S359_T363~pp,mapk),Ste5(ste7),Fus3(dock,T180~p,Y182~p) @ 0.495
'-Ste7' Ste7(ste5,S359_T363~pp,mapk) -> @ 0.00255

#mapk cascade phosphatases
'Ste11.Mekkp' Ste11(ste5),Mekkp(ste11) -> Ste11(ste5!1),Mekkp(ste11!1) @ 7.155e-05
'Ste11...Mekkp' Ste11(ste5!1),Mekkp(ste11!1) -> Ste11(ste5),Mekkp(ste11) @ 0.6
'Ste11ppp -> pp' Ste11(S302_S306_S307~ppp,ste5!1),Mekkp(ste11!1) -> Ste11(S302_S306_S307~pp,ste5!1),Mekkp(ste11!1) @ 0.2505
'Ste11pp -> p' Ste11(S302_S306_S307~pp,ste5!1),Mekkp(ste11!1) -> Ste11(S302_S306_S307~p,ste5!1),Mekkp(ste11!1) @ 0.2505
'Ste11p -> u' Ste11(S302_S306_S307~p,ste5!1),Mekkp(ste11!1) -> Ste11(S302_S306_S307~u,ste5!1),Mekkp(ste11!1) @ 0.2505
'Ste7.Mekp' Ste7(ste5),Mekp(ste7) -> Ste7(ste5!1),Mekp(ste7!1) @ 7.155e-05
'Ste7...Mekp' Ste7(ste5!1),Mekp(ste7!1) -> Ste7(ste5),Mekp(ste7) @ 0.6
'Ste7pp -> p' Ste7(S359_T363~pp,ste5!1),Mekp(ste7!1) -> Ste7(S359_T363~p,ste5!1),Mekp(ste7!1) @ 0.2505
'Ste7p -> u' Ste7(S359_T363~p,ste5!1),Mekp(ste7!1) -> Ste7(S359_T363~u,ste5!1),Mekp(ste7!1) @ 0.2505

#Ste5 nuclear shuttling
'Ste5 import' Ste5(ste11,ste7,ste4,mapk,ste5,loc~c) -> Ste5(ste11,ste7,ste4,mapk,ste5,loc~n) @ 0.5
#rate based on Shao model
'Ste5 export' Ste5(loc~n) -> Ste5(loc~c) @ 0.3 * ('Gpa1_free' / ('Gpa1_free' + 2500))

#Fus3 negative feedback via Ste5
'Fus3...Ste5@activation_p Ref1' Fus3(dock!1,Y182~p),Ste5(mapk!1,T287~u) -> Fus3(dock!1,Y182~p),Ste5(mapk!1,T287~p) @ 1.5
'Ste5 autodephosph' Ste5(T287~p) -> Ste5(T287~u) @ 0.0087

%var: 'G_act' Ste4(gpa1)
%var: 'Gpa1_free' Gpa1(ste4)

#observables
%obs: 'Fus3tot' Fus3()
%obs: 'Fus3PP' Fus3(T180~p,Y182~p)
%obs: 'membrane Ste5' Ste5(ste4!1),Ste4(ste5!1)
%obs: 'bound G protein' Gpa1(ste4!1),Ste4(gpa1!1)
%obs: 'total Gpa1' Gpa1()
%obs: 'total Ste4' Ste4()
%obs: 'unbound Ste4' Ste4(gpa1)
%obs: 'ste20 bound ste4' Ste4(ste20!1),Ste20(ste4!1)
%obs: 'active Ste12' Ste12(dig1,dig2,mapk)
%obs: 'total Ste12' Ste12()
%obs: 'activated Ste7' Ste7(S359_T363~pp)
%obs: 'total Ste7' Ste7()
%obs: 'active Ste11' Ste11(S302_S306_S307~ppp)
%obs: 'Ste11~pp' Ste11(S302_S306_S307~pp)
%obs: 'Ste11~p' Ste11(S302_S306_S307~p)
%obs: 'Msg5' Msg5()
%obs: 'active Ste2' Ste2(pheromone!1),Pheromone(ste2!1)
%obs: 'total Ste2' Ste2()
%obs: 'Kss1tot' Kss1()
%obs: 'Kss1PP' Kss1(T183~p,Y185~p)
%obs: 'synthesized Ste4' Ste4(state~synth)
%obs: 'Ste12 bound to Ste4_gene' Ste12(dna!1),Ste4_gene(promoter!1)
%obs: 'total Pheromone' Pheromone()
%obs: 'nuclear Ste5' Ste5(loc~n,ste11,ste7,ste4,mapk,ste5)
%obs: 'cyto, free ste5' Ste5(loc~c,ste11,ste7,ste4,mapk,ste5)
%obs: 'ste5.ste11' Ste5(ste11!1),Ste11(ste5!1)
%obs: 'ste5.ste7' Ste5(ste7!1),Ste7(ste5!1)
%obs: 'ste5.mapk' Ste5(mapk!_)
%obs: 'ste5 dimerized' Ste5(ste5!1),Ste5(ste5!1)
%obs: 'ste5 phosph' Ste5(T287~p)
%obs: 'FRET data' 'Gpa1_free' / 'bound G protein'
